# Supplementary material for: Borane-catalyzed cascade Friedel–Crafts alkylation/[1,5]-hydride transfer/Mannich cyclization to afford tetrahydroquinolines
Source: Chem Sci. 2021 Dec 20;13(3):775–80. doi: 10.1039/d1sc05629h (PMC8768868; doi:10.1039/d1sc05629h)
Supplement: SC-013-D1SC05629H-s002 [file SC-013-D1SC05629H-s002.cif]

# Electronic Supplementary Material (ESI) for Chemical Science.
# This journal is © The Royal Society of Chemistry 2022

####################################################################### 
# 
# This file contains crystal structure data downloaded from the 
# Cambridge Structural Database (CSD) hosted by the Cambridge 
# Crystallographic Data Centre (CCDC).
# 
# Full information about CCDC data access policies and citation 
# guidelines are available at http://www.ccdc.cam.ac.uk/access/V1 
# 
# Audit and citation data items may have been added by the CCDC. 
# Please retain this information to preserve the provenance of 
# this file and to allow appropriate attribution of the data. 
# 
#######################################################################

data_machao-zhangbeibei-727
_database_code_depnum_ccdc_archive 'CCDC 2114097'
loop_
_audit_author_name
_audit_author_address
'Chao Ma'
;Hubei University
China
;
_audit_update_record             
;
2021-10-06 deposited with the CCDC.	2021-12-20 downloaded from the CCDC.
;
_audit_creation_date             2021-07-28
_audit_creation_method           
;
Olex2 1.3
(compiled 2020.11.12 svn.r5f609507 for OlexSys, GUI svn.r6226)
;
_shelx_SHELXL_version_number     2018/3
_chemical_name_common            ?
_chemical_name_systematic        ?
_chemical_formula_moiety         'C24 H29 N O3'
_chemical_formula_sum            'C24 H29 N O3'
_chemical_formula_weight         379.48
_chemical_melting_point          ?
_chemical_oxdiff_formula         'C H O N'
loop_
_atom_type_symbol
_atom_type_description
_atom_type_scat_dispersion_real
_atom_type_scat_dispersion_imag
_atom_type_scat_source
C C 0.0181 0.0091 'International Tables Vol C Tables 4.2.6.8 and 6.1.1.4'
H H 0.0000 0.0000 'International Tables Vol C Tables 4.2.6.8 and 6.1.1.4'
N N 0.0311 0.0180 'International Tables Vol C Tables 4.2.6.8 and 6.1.1.4'
O O 0.0492 0.0322 'International Tables Vol C Tables 4.2.6.8 and 6.1.1.4'

_shelx_space_group_comment       
;
The symmetry employed for this shelxl refinement is uniquely defined
by the following loop, which should always be used as a source of
symmetry information in preference to the above space-group names.
They are only intended as comments.
;
_space_group_crystal_system      monoclinic
_space_group_IT_number           15
_space_group_name_H-M_alt        'C 1 2/c 1'
_space_group_name_Hall           '-C 2yc'
loop_
_space_group_symop_operation_xyz
'x, y, z'
'-x, y, -z+1/2'
'x+1/2, y+1/2, z'
'-x+1/2, y+1/2, -z+1/2'
'-x, -y, -z'
'x, -y, z-1/2'
'-x+1/2, -y+1/2, -z'
'x+1/2, -y+1/2, z-1/2'

_cell_length_a                   32.9756(4)
_cell_length_b                   9.21260(10)
_cell_length_c                   13.7861(2)
_cell_angle_alpha                90
_cell_angle_beta                 101.2320(10)
_cell_angle_gamma                90
_cell_volume                     4107.88(9)
_cell_formula_units_Z            8
_cell_measurement_reflns_used    7525
_cell_measurement_temperature    100.01(10)
_cell_measurement_theta_max      74.1820
_cell_measurement_theta_min      2.7240
_shelx_estimated_absorpt_T_max   0.981
_shelx_estimated_absorpt_T_min   0.969
_exptl_absorpt_coefficient_mu    0.635
_exptl_absorpt_correction_T_max  1.00000
_exptl_absorpt_correction_T_min  0.57317
_exptl_absorpt_correction_type   multi-scan
_exptl_absorpt_process_details   
;
CrysAlisPro 1.171.39.34b (Rigaku Oxford Diffraction, 2017)
Empirical absorption correction using spherical harmonics,
 implemented in SCALE3 ABSPACK scaling algorithm.
;
_exptl_absorpt_special_details   ?
_exptl_crystal_colour            'clear yellow'
_exptl_crystal_colour_lustre     clear
_exptl_crystal_colour_primary    yellow
_exptl_crystal_density_diffrn    1.227
_exptl_crystal_density_meas      ?
_exptl_crystal_density_method    ?
_exptl_crystal_description       needle
_exptl_crystal_F_000             1632
_exptl_crystal_size_max          0.05
_exptl_crystal_size_mid          0.04
_exptl_crystal_size_min          0.03
_exptl_transmission_factor_max   ?
_exptl_transmission_factor_min   ?
_diffrn_reflns_av_R_equivalents  0.0196
_diffrn_reflns_av_unetI/netI     0.0201
_diffrn_reflns_Laue_measured_fraction_full 0.997
_diffrn_reflns_Laue_measured_fraction_max 0.946
_diffrn_reflns_limit_h_max       40
_diffrn_reflns_limit_h_min       -34
_diffrn_reflns_limit_k_max       7
_diffrn_reflns_limit_k_min       -11
_diffrn_reflns_limit_l_max       16
_diffrn_reflns_limit_l_min       -17
_diffrn_reflns_number            11622
_diffrn_reflns_point_group_measured_fraction_full 0.997
_diffrn_reflns_point_group_measured_fraction_max 0.946
_diffrn_reflns_theta_full        67.684
_diffrn_reflns_theta_max         75.011
_diffrn_reflns_theta_min         2.732
_diffrn_ambient_environment      N~2~
_diffrn_ambient_temperature      100.01(10)
_diffrn_detector                 'CCD plate'
_diffrn_detector_area_resol_mean ?
_diffrn_detector_type            HyPix
_diffrn_measured_fraction_theta_full 0.997
_diffrn_measured_fraction_theta_max 0.946
_diffrn_measurement_details      
;
List of Runs (angles in degrees, time in seconds):

  # Type    Start    End  Width  t~exp~   \w     \q     \k     \f   Frames
#--------------------------------------------------------------------------
  1  \w     -6.00  66.00   0.50    0.92    --   39.95 -57.00  60.00  144
  2  \w     48.00 114.00   0.50    0.92    --   39.95  57.00  30.00  132
  3  \w    104.00 173.00   0.50    3.68    --  111.37 102.00 -60.00  138
  4  \w     93.00 168.00   0.50    3.68    --  111.37 125.00-120.00  150
  5  \w     64.00  90.00   0.50    0.92    --   39.95  57.00-150.00   52
  6  \w     17.00  49.00   0.50    0.92    --   39.95  57.00-150.00   64
  7  \w     80.00 108.00   0.50    3.68    --  111.37 -94.00 -60.00   56
  8  \w     69.00 111.00   0.50    3.68    --  111.37-102.00-163.00   84
  9  \w     55.00  81.00   0.50    0.92    --   39.95-102.00-163.00   52
 10  \w      6.00  31.00   0.50    0.92    --   39.95-102.00-163.00   50
 11  \w     35.00 116.00   0.50    3.68    --  111.37-125.00  60.00  162
 12  \w     73.00 107.00   0.50    3.68    --  111.37 -94.00  90.00   68
 13  \w     75.00 116.00   0.50    3.68    --  111.37-125.00  90.00   82
 14  \w     39.00  68.00   0.50    3.68    --  111.37 -94.00  90.00   58
 15  \w    -70.00  17.00   0.50    0.92    --  -39.95 102.00 -60.00  174
 16  \w    -72.00 -19.00   0.50    3.68    --  -94.50 125.00   0.00  106
 17  \w    -83.00 -38.00   0.50    3.68    --  -94.50 102.00 -60.00   90
 18  \w    -98.00 -73.00   0.50    3.68    --  -94.50 -61.00-150.00   50
 19  \w   -126.00 -81.00   0.50    3.68    --  -94.50 -94.00-150.00   90
 20  \w   -141.00-104.00   0.50    3.68    --  -94.50-102.00-163.00   74
 21  \w   -158.00-132.00   0.50    3.68    --  -94.50 -94.00-150.00   52
 22  \w   -154.00 -70.00   0.50    3.68    --  -94.50-125.00 -30.00  168
;
_diffrn_measurement_device       'four-circle diffractometer'
_diffrn_measurement_device_type  'XtaLAB Synergy, Dualflex, HyPix'
_diffrn_measurement_method       '\w scans'
_diffrn_orient_matrix_type       
'CrysAlisPro convention (1999,Acta A55,543-557)'
_diffrn_orient_matrix_UB_11      0.0065624000
_diffrn_orient_matrix_UB_12      -0.0602155000
_diffrn_orient_matrix_UB_13      0.1061786000
_diffrn_orient_matrix_UB_21      -0.0169510000
_diffrn_orient_matrix_UB_22      -0.1483597000
_diffrn_orient_matrix_UB_23      -0.0406247000
_diffrn_orient_matrix_UB_31      0.0440222000
_diffrn_orient_matrix_UB_32      -0.0482599000
_diffrn_orient_matrix_UB_33      -0.0074800000
_diffrn_radiation_monochromator  mirror
_diffrn_radiation_probe          x-ray
_diffrn_radiation_type           'Cu K\a'
_diffrn_radiation_wavelength     1.54184
_diffrn_source                   'micro-focus sealed X-ray tube'
_diffrn_source_type              'PhotonJet (Cu) X-ray Source'
_reflns_Friedel_coverage         0.000
_reflns_Friedel_fraction_full    .
_reflns_Friedel_fraction_max     .
_reflns_number_gt                3698
_reflns_number_total             4002
_reflns_odcompleteness_completeness 99.95
_reflns_odcompleteness_iscentric 1
_reflns_odcompleteness_theta     66.97
_reflns_special_details          
;
 Reflections were merged by SHELXL according to the crystal
 class for the calculation of statistics and refinement.
 
 _reflns_Friedel_fraction is defined as the number of unique
 Friedel pairs measured divided by the number that would be
 possible theoretically, ignoring centric projections and
 systematic absences.
;
_reflns_threshold_expression     'I > 2\s(I)'
_computing_cell_refinement       'CrysAlisPro 1.171.39.34b (Rigaku OD, 2017)'
_computing_data_collection       'CrysAlisPro 1.171.39.34b (Rigaku OD, 2017)'
_computing_data_reduction        'CrysAlisPro 1.171.39.34b (Rigaku OD, 2017)'
_computing_molecular_graphics    'Olex2 1.3 (Dolomanov et al., 2009)'
_computing_publication_material  'Olex2 1.3 (Dolomanov et al., 2009)'
_computing_structure_refinement  'SHELXL 2018/3 (Sheldrick, 2015)'
_computing_structure_solution    'SHELXT 2014/5 (Sheldrick, 2014)'
_refine_diff_density_max         0.260
_refine_diff_density_min         -0.184
_refine_diff_density_rms         0.038
_refine_ls_extinction_coef       .
_refine_ls_extinction_method     none
_refine_ls_goodness_of_fit_ref   1.035
_refine_ls_hydrogen_treatment    constr
_refine_ls_matrix_type           full
_refine_ls_number_parameters     258
_refine_ls_number_reflns         4002
_refine_ls_number_restraints     0
_refine_ls_R_factor_all          0.0365
_refine_ls_R_factor_gt           0.0335
_refine_ls_restrained_S_all      1.035
_refine_ls_shift/su_max          0.001
_refine_ls_shift/su_mean         0.000
_refine_ls_structure_factor_coef Fsqd
_refine_ls_weighting_details     
'w=1/[\s^2^(Fo^2^)+(0.0396P)^2^+3.4593P] where P=(Fo^2^+2Fc^2^)/3'
_refine_ls_weighting_scheme      calc
_refine_ls_wR_factor_gt          0.0852
_refine_ls_wR_factor_ref         0.0884
_refine_special_details          ?
_olex2_refinement_description    
;
1. Fixed Uiso
 At 1.2 times of:
  All C(H) groups, All C(H,H) groups
 At 1.5 times of:
  All C(H,H,H) groups
2.a Ternary CH refined with riding coordinates:
 C18(H18), C11(H11)
2.b Secondary CH2 refined with riding coordinates:
 C19(H19A,H19B), C23(H23A,H23B)
2.c Aromatic/amide H refined with riding coordinates:
 C17(H17), C10(H10), C13(H13), C16(H16), C14(H14), C15(H15), C6(H6), C7(H7)
2.d Idealised Me refined as rotating group:
 C20(H20A,H20B,H20C), C2(H2A,H2B,H2C), C3(H3A,H3B,H3C), C24(H24A,H24B,H24C),
 C4(H4A,H4B,H4C)
;
_atom_sites_solution_hydrogens   geom
_atom_sites_solution_primary     dual
_atom_sites_solution_secondary   ?
loop_
_atom_site_label
_atom_site_type_symbol
_atom_site_fract_x
_atom_site_fract_y
_atom_site_fract_z
_atom_site_U_iso_or_equiv
_atom_site_adp_type
_atom_site_occupancy
_atom_site_site_symmetry_order
_atom_site_calc_flag
_atom_site_refinement_flags_posn
_atom_site_refinement_flags_adp
_atom_site_refinement_flags_occupancy
_atom_site_disorder_assembly
_atom_site_disorder_group
O3 O 0.24729(2) 0.33424(9) 0.70793(6) 0.02143(18) Uani 1 1 d . . . . .
O1 O 0.29542(2) 0.19406(9) 0.52727(6) 0.02010(18) Uani 1 1 d . . . . .
O2 O 0.24369(3) 0.10408(9) 0.65016(6) 0.0265(2) Uani 1 1 d . . . . .
N1 N 0.36838(3) 0.29526(10) 0.72401(7) 0.0185(2) Uani 1 1 d . . . . .
C12 C 0.34496(3) 0.61989(12) 0.53912(7) 0.0150(2) Uani 1 1 d . . . . .
C17 C 0.38244(3) 0.68601(12) 0.57870(8) 0.0169(2) Uani 1 1 d . . . . .
H17 H 0.404997 0.629292 0.606934 0.020 Uiso 1 1 calc R U . . .
C21 C 0.28993(3) 0.27337(12) 0.59313(8) 0.0161(2) Uani 1 1 d . . . . .
C10 C 0.40182(3) 0.36125(12) 0.48647(8) 0.0159(2) Uani 1 1 d . . . . .
H10 H 0.392313 0.410539 0.427557 0.019 Uiso 1 1 calc R U . . .
C9 C 0.37846(3) 0.36922(11) 0.56044(8) 0.0151(2) Uani 1 1 d . . . . .
C8 C 0.39215(3) 0.29547(12) 0.65023(8) 0.0167(2) Uani 1 1 d . . . . .
C18 C 0.31157(3) 0.41748(11) 0.61670(8) 0.0151(2) Uani 1 1 d . . . . .
H18 H 0.290609 0.493294 0.615207 0.018 Uiso 1 1 calc R U . . .
C11 C 0.33853(3) 0.45595(11) 0.54077(7) 0.0147(2) Uani 1 1 d . . . . .
H11 H 0.323142 0.427529 0.475388 0.018 Uiso 1 1 calc R U . . .
C22 C 0.25741(3) 0.22513(12) 0.65429(8) 0.0184(2) Uani 1 1 d . . . . .
C13 C 0.31161(3) 0.70806(12) 0.49673(8) 0.0184(2) Uani 1 1 d . . . . .
H13 H 0.286386 0.665631 0.469369 0.022 Uiso 1 1 calc R U . . .
C19 C 0.33872(3) 0.41304(12) 0.72054(8) 0.0169(2) Uani 1 1 d . . . . .
H19A H 0.353145 0.504615 0.734967 0.020 Uiso 1 1 calc R U . . .
H19B H 0.321678 0.397249 0.769533 0.020 Uiso 1 1 calc R U . . .
C5 C 0.43860(3) 0.28349(12) 0.49603(8) 0.0178(2) Uani 1 1 d . . . . .
C16 C 0.38653(3) 0.83659(12) 0.57647(8) 0.0196(2) Uani 1 1 d . . . . .
H16 H 0.411790 0.879356 0.603101 0.024 Uiso 1 1 calc R U . . .
C14 C 0.31570(4) 0.85798(13) 0.49500(9) 0.0214(2) Uani 1 1 d . . . . .
H14 H 0.293228 0.915227 0.467013 0.026 Uiso 1 1 calc R U . . .
C15 C 0.35337(4) 0.92277(12) 0.53505(8) 0.0209(2) Uani 1 1 d . . . . .
H15 H 0.356196 1.023164 0.533938 0.025 Uiso 1 1 calc R U . . .
C6 C 0.45161(4) 0.21204(13) 0.58600(9) 0.0225(2) Uani 1 1 d . . . . .
H6 H 0.476029 0.158782 0.595595 0.027 Uiso 1 1 calc R U . . .
C7 C 0.42943(4) 0.21775(13) 0.66136(9) 0.0220(2) Uani 1 1 d . . . . .
H7 H 0.439368 0.169331 0.720404 0.026 Uiso 1 1 calc R U . . .
C1 C 0.46246(3) 0.26790(13) 0.41157(8) 0.0197(2) Uani 1 1 d . . . . .
C20 C 0.38713(4) 0.24365(13) 0.82212(8) 0.0226(2) Uani 1 1 d . . . . .
H20A H 0.394860 0.143642 0.818383 0.034 Uiso 1 1 calc R U . . .
H20B H 0.367660 0.252723 0.865251 0.034 Uiso 1 1 calc R U . . .
H20C H 0.411262 0.300502 0.847529 0.034 Uiso 1 1 calc R U . . .
C23 C 0.21557(4) 0.30518(14) 0.76633(9) 0.0250(3) Uani 1 1 d . . . . .
H23A H 0.221858 0.358852 0.827967 0.030 Uiso 1 1 calc R U . . .
H23B H 0.215462 0.202559 0.782017 0.030 Uiso 1 1 calc R U . . .
C2 C 0.50907(4) 0.28602(15) 0.44939(9) 0.0278(3) Uani 1 1 d . . . . .
H2A H 0.514509 0.380769 0.477952 0.042 Uiso 1 1 calc R U . . .
H2B H 0.523285 0.275094 0.395322 0.042 Uiso 1 1 calc R U . . .
H2C H 0.518607 0.213544 0.498588 0.042 Uiso 1 1 calc R U . . .
C3 C 0.44910(4) 0.38022(16) 0.33012(9) 0.0292(3) Uani 1 1 d . . . . .
H3A H 0.420404 0.366530 0.301487 0.044 Uiso 1 1 calc R U . . .
H3B H 0.465359 0.368734 0.279954 0.044 Uiso 1 1 calc R U . . .
H3C H 0.453136 0.476009 0.357742 0.044 Uiso 1 1 calc R U . . .
C24 C 0.17404(4) 0.34874(18) 0.71026(10) 0.0351(3) Uani 1 1 d . . . . .
H24A H 0.167644 0.294194 0.649870 0.053 Uiso 1 1 calc R U . . .
H24B H 0.174140 0.450472 0.695234 0.053 Uiso 1 1 calc R U . . .
H24C H 0.153592 0.329595 0.749551 0.053 Uiso 1 1 calc R U . . .
C4 C 0.45425(4) 0.11587(15) 0.36663(11) 0.0338(3) Uani 1 1 d . . . . .
H4A H 0.462688 0.044083 0.416993 0.051 Uiso 1 1 calc R U . . .
H4B H 0.469657 0.103254 0.314883 0.051 Uiso 1 1 calc R U . . .
H4C H 0.425273 0.105122 0.339881 0.051 Uiso 1 1 calc R U . . .

loop_
_atom_site_aniso_label
_atom_site_aniso_U_11
_atom_site_aniso_U_22
_atom_site_aniso_U_33
_atom_site_aniso_U_23
_atom_site_aniso_U_13
_atom_site_aniso_U_12
O3 0.0209(4) 0.0236(4) 0.0225(4) -0.0011(3) 0.0109(3) -0.0051(3)
O1 0.0192(4) 0.0182(4) 0.0226(4) -0.0036(3) 0.0032(3) 0.0026(3)
O2 0.0284(4) 0.0198(4) 0.0309(5) 0.0039(3) 0.0049(4) -0.0059(3)
N1 0.0192(5) 0.0218(5) 0.0152(4) 0.0028(4) 0.0050(4) 0.0029(4)
C12 0.0166(5) 0.0174(5) 0.0125(5) -0.0004(4) 0.0069(4) 0.0011(4)
C17 0.0156(5) 0.0202(5) 0.0154(5) 0.0004(4) 0.0041(4) 0.0024(4)
C21 0.0134(5) 0.0164(5) 0.0178(5) 0.0018(4) 0.0011(4) 0.0028(4)
C10 0.0158(5) 0.0166(5) 0.0153(5) -0.0002(4) 0.0028(4) 0.0001(4)
C9 0.0142(5) 0.0145(5) 0.0166(5) -0.0016(4) 0.0029(4) -0.0004(4)
C8 0.0170(5) 0.0167(5) 0.0168(5) -0.0007(4) 0.0040(4) -0.0004(4)
C18 0.0136(5) 0.0153(5) 0.0173(5) -0.0008(4) 0.0049(4) 0.0010(4)
C11 0.0136(5) 0.0165(5) 0.0144(5) -0.0011(4) 0.0035(4) 0.0005(4)
C22 0.0165(5) 0.0193(5) 0.0184(5) 0.0026(4) 0.0008(4) -0.0013(4)
C13 0.0153(5) 0.0211(6) 0.0194(5) 0.0008(4) 0.0047(4) 0.0007(4)
C19 0.0162(5) 0.0191(5) 0.0164(5) -0.0019(4) 0.0054(4) -0.0015(4)
C5 0.0164(5) 0.0187(5) 0.0190(5) -0.0024(4) 0.0051(4) 0.0001(4)
C16 0.0196(5) 0.0201(6) 0.0201(5) -0.0035(4) 0.0062(4) -0.0032(4)
C14 0.0207(6) 0.0204(6) 0.0243(6) 0.0034(4) 0.0075(4) 0.0070(4)
C15 0.0264(6) 0.0159(5) 0.0230(5) -0.0007(4) 0.0109(5) 0.0013(4)
C6 0.0175(5) 0.0247(6) 0.0252(6) 0.0024(5) 0.0042(4) 0.0083(4)
C7 0.0213(6) 0.0242(6) 0.0201(5) 0.0053(4) 0.0031(4) 0.0061(5)
C1 0.0161(5) 0.0235(6) 0.0203(5) -0.0030(4) 0.0058(4) 0.0026(4)
C20 0.0246(6) 0.0263(6) 0.0173(5) 0.0047(4) 0.0053(4) 0.0022(5)
C23 0.0239(6) 0.0320(6) 0.0219(6) 0.0014(5) 0.0118(5) -0.0074(5)
C2 0.0176(6) 0.0403(7) 0.0266(6) 0.0001(5) 0.0071(5) 0.0014(5)
C3 0.0263(6) 0.0437(8) 0.0206(6) 0.0037(5) 0.0115(5) 0.0099(5)
C24 0.0234(6) 0.0572(9) 0.0272(6) 0.0001(6) 0.0115(5) -0.0026(6)
C4 0.0330(7) 0.0323(7) 0.0400(7) -0.0150(6) 0.0163(6) -0.0020(6)

_geom_special_details            
;
 All esds (except the esd in the dihedral angle between two l.s. planes)
 are estimated using the full covariance matrix.  The cell esds are taken
 into account individually in the estimation of esds in distances, angles
 and torsion angles; correlations between esds in cell parameters are only
 used when they are defined by crystal symmetry.  An approximate (isotropic)
 treatment of cell esds is used for estimating esds involving l.s. planes.
;
loop_
_geom_bond_atom_site_label_1
_geom_bond_atom_site_label_2
_geom_bond_distance
_geom_bond_site_symmetry_2
_geom_bond_publ_flag
O3 C22 1.3283(14) . ?
O3 C23 1.4636(13) . ?
O1 C21 1.2063(13) . ?
O2 C22 1.2007(14) . ?
N1 C8 1.3999(14) . ?
N1 C19 1.4554(14) . ?
N1 C20 1.4532(14) . ?
C12 C17 1.3905(15) . ?
C12 C11 1.5259(15) . ?
C12 C13 1.4001(15) . ?
C17 H17 0.9300 . ?
C17 C16 1.3946(16) . ?
C21 C18 1.5124(15) . ?
C21 C22 1.5526(15) . ?
C10 H10 0.9300 . ?
C10 C9 1.3943(15) . ?
C10 C5 1.3926(15) . ?
C9 C8 1.4071(15) . ?
C9 C11 1.5187(14) . ?
C8 C7 1.4051(16) . ?
C18 H18 0.9800 . ?
C18 C11 1.5410(14) . ?
C18 C19 1.5339(14) . ?
C11 H11 0.9800 . ?
C13 H13 0.9300 . ?
C13 C14 1.3884(16) . ?
C19 H19A 0.9700 . ?
C19 H19B 0.9700 . ?
C5 C6 1.3959(16) . ?
C5 C1 1.5338(15) . ?
C16 H16 0.9300 . ?
C16 C15 1.3816(16) . ?
C14 H14 0.9300 . ?
C14 C15 1.3916(17) . ?
C15 H15 0.9300 . ?
C6 H6 0.9300 . ?
C6 C7 1.3832(16) . ?
C7 H7 0.9300 . ?
C1 C2 1.5330(16) . ?
C1 C3 1.5274(17) . ?
C1 C4 1.5341(17) . ?
C20 H20A 0.9600 . ?
C20 H20B 0.9600 . ?
C20 H20C 0.9600 . ?
C23 H23A 0.9700 . ?
C23 H23B 0.9700 . ?
C23 C24 1.4905(18) . ?
C2 H2A 0.9600 . ?
C2 H2B 0.9600 . ?
C2 H2C 0.9600 . ?
C3 H3A 0.9600 . ?
C3 H3B 0.9600 . ?
C3 H3C 0.9600 . ?
C24 H24A 0.9600 . ?
C24 H24B 0.9600 . ?
C24 H24C 0.9600 . ?
C4 H4A 0.9600 . ?
C4 H4B 0.9600 . ?
C4 H4C 0.9600 . ?

loop_
_geom_angle_atom_site_label_1
_geom_angle_atom_site_label_2
_geom_angle_atom_site_label_3
_geom_angle
_geom_angle_site_symmetry_1
_geom_angle_site_symmetry_3
_geom_angle_publ_flag
C22 O3 C23 116.85(9) . . ?
C8 N1 C19 116.29(9) . . ?
C8 N1 C20 118.67(9) . . ?
C20 N1 C19 115.85(9) . . ?
C17 C12 C11 122.90(10) . . ?
C17 C12 C13 118.39(10) . . ?
C13 C12 C11 118.70(9) . . ?
C12 C17 H17 119.7 . . ?
C12 C17 C16 120.62(10) . . ?
C16 C17 H17 119.7 . . ?
O1 C21 C18 124.03(10) . . ?
O1 C21 C22 117.15(10) . . ?
C18 C21 C22 118.79(9) . . ?
C9 C10 H10 118.2 . . ?
C5 C10 H10 118.2 . . ?
C5 C10 C9 123.56(10) . . ?
C10 C9 C8 119.33(9) . . ?
C10 C9 C11 118.70(9) . . ?
C8 C9 C11 121.97(9) . . ?
N1 C8 C9 120.72(9) . . ?
N1 C8 C7 121.45(10) . . ?
C7 C8 C9 117.78(10) . . ?
C21 C18 H18 108.6 . . ?
C21 C18 C11 111.50(8) . . ?
C21 C18 C19 110.02(9) . . ?
C11 C18 H18 108.6 . . ?
C19 C18 H18 108.6 . . ?
C19 C18 C11 109.33(8) . . ?
C12 C11 C18 109.75(8) . . ?
C12 C11 H11 107.4 . . ?
C9 C11 C12 113.91(9) . . ?
C9 C11 C18 110.65(8) . . ?
C9 C11 H11 107.4 . . ?
C18 C11 H11 107.4 . . ?
O3 C22 C21 111.14(9) . . ?
O2 C22 O3 126.59(10) . . ?
O2 C22 C21 122.27(10) . . ?
C12 C13 H13 119.6 . . ?
C14 C13 C12 120.88(10) . . ?
C14 C13 H13 119.6 . . ?
N1 C19 C18 108.48(8) . . ?
N1 C19 H19A 110.0 . . ?
N1 C19 H19B 110.0 . . ?
C18 C19 H19A 110.0 . . ?
C18 C19 H19B 110.0 . . ?
H19A C19 H19B 108.4 . . ?
C10 C5 C6 115.98(10) . . ?
C10 C5 C1 122.85(10) . . ?
C6 C5 C1 121.06(10) . . ?
C17 C16 H16 119.7 . . ?
C15 C16 C17 120.58(10) . . ?
C15 C16 H16 119.7 . . ?
C13 C14 H14 119.9 . . ?
C13 C14 C15 120.13(10) . . ?
C15 C14 H14 119.9 . . ?
C16 C15 C14 119.40(11) . . ?
C16 C15 H15 120.3 . . ?
C14 C15 H15 120.3 . . ?
C5 C6 H6 118.9 . . ?
C7 C6 C5 122.24(10) . . ?
C7 C6 H6 118.9 . . ?
C8 C7 H7 119.4 . . ?
C6 C7 C8 121.12(10) . . ?
C6 C7 H7 119.4 . . ?
C5 C1 C4 108.41(9) . . ?
C2 C1 C5 111.12(9) . . ?
C2 C1 C4 108.85(10) . . ?
C3 C1 C5 112.18(9) . . ?
C3 C1 C2 107.63(10) . . ?
C3 C1 C4 108.59(10) . . ?
N1 C20 H20A 109.5 . . ?
N1 C20 H20B 109.5 . . ?
N1 C20 H20C 109.5 . . ?
H20A C20 H20B 109.5 . . ?
H20A C20 H20C 109.5 . . ?
H20B C20 H20C 109.5 . . ?
O3 C23 H23A 109.6 . . ?
O3 C23 H23B 109.6 . . ?
O3 C23 C24 110.39(10) . . ?
H23A C23 H23B 108.1 . . ?
C24 C23 H23A 109.6 . . ?
C24 C23 H23B 109.6 . . ?
C1 C2 H2A 109.5 . . ?
C1 C2 H2B 109.5 . . ?
C1 C2 H2C 109.5 . . ?
H2A C2 H2B 109.5 . . ?
H2A C2 H2C 109.5 . . ?
H2B C2 H2C 109.5 . . ?
C1 C3 H3A 109.5 . . ?
C1 C3 H3B 109.5 . . ?
C1 C3 H3C 109.5 . . ?
H3A C3 H3B 109.5 . . ?
H3A C3 H3C 109.5 . . ?
H3B C3 H3C 109.5 . . ?
C23 C24 H24A 109.5 . . ?
C23 C24 H24B 109.5 . . ?
C23 C24 H24C 109.5 . . ?
H24A C24 H24B 109.5 . . ?
H24A C24 H24C 109.5 . . ?
H24B C24 H24C 109.5 . . ?
C1 C4 H4A 109.5 . . ?
C1 C4 H4B 109.5 . . ?
C1 C4 H4C 109.5 . . ?
H4A C4 H4B 109.5 . . ?
H4A C4 H4C 109.5 . . ?
H4B C4 H4C 109.5 . . ?

loop_
_geom_torsion_atom_site_label_1
_geom_torsion_atom_site_label_2
_geom_torsion_atom_site_label_3
_geom_torsion_atom_site_label_4
_geom_torsion
_geom_torsion_site_symmetry_1
_geom_torsion_site_symmetry_2
_geom_torsion_site_symmetry_3
_geom_torsion_site_symmetry_4
_geom_torsion_publ_flag
O1 C21 C18 C11 4.87(14) . . . . ?
O1 C21 C18 C19 -116.61(11) . . . . ?
O1 C21 C22 O3 -165.52(9) . . . . ?
O1 C21 C22 O2 13.58(16) . . . . ?
N1 C8 C7 C6 176.45(11) . . . . ?
C12 C17 C16 C15 0.13(16) . . . . ?
C12 C13 C14 C15 0.46(17) . . . . ?
C17 C12 C11 C9 -17.24(14) . . . . ?
C17 C12 C11 C18 107.44(11) . . . . ?
C17 C12 C13 C14 -0.57(16) . . . . ?
C17 C16 C15 C14 -0.25(16) . . . . ?
C21 C18 C11 C12 156.48(9) . . . . ?
C21 C18 C11 C9 -76.97(10) . . . . ?
C21 C18 C19 N1 58.18(11) . . . . ?
C10 C9 C8 N1 -176.76(10) . . . . ?
C10 C9 C8 C7 0.71(16) . . . . ?
C10 C9 C11 C12 -71.72(12) . . . . ?
C10 C9 C11 C18 164.08(9) . . . . ?
C10 C5 C6 C7 0.01(17) . . . . ?
C10 C5 C1 C2 137.50(11) . . . . ?
C10 C5 C1 C3 16.97(15) . . . . ?
C10 C5 C1 C4 -102.92(13) . . . . ?
C9 C10 C5 C6 -0.30(16) . . . . ?
C9 C10 C5 C1 176.00(10) . . . . ?
C9 C8 C7 C6 -1.00(17) . . . . ?
C8 N1 C19 C18 53.07(12) . . . . ?
C8 C9 C11 C12 109.18(11) . . . . ?
C8 C9 C11 C18 -15.03(14) . . . . ?
C18 C21 C22 O3 12.41(13) . . . . ?
C18 C21 C22 O2 -168.49(10) . . . . ?
C11 C12 C17 C16 -179.13(10) . . . . ?
C11 C12 C13 C14 178.86(10) . . . . ?
C11 C9 C8 N1 2.34(16) . . . . ?
C11 C9 C8 C7 179.81(10) . . . . ?
C11 C18 C19 N1 -64.58(11) . . . . ?
C22 O3 C23 C24 -94.29(13) . . . . ?
C22 C21 C18 C11 -172.91(9) . . . . ?
C22 C21 C18 C19 65.62(11) . . . . ?
C13 C12 C17 C16 0.28(15) . . . . ?
C13 C12 C11 C9 163.36(9) . . . . ?
C13 C12 C11 C18 -71.96(12) . . . . ?
C13 C14 C15 C16 -0.04(17) . . . . ?
C19 N1 C8 C9 -22.21(15) . . . . ?
C19 N1 C8 C7 160.41(10) . . . . ?
C19 C18 C11 C12 -81.64(10) . . . . ?
C19 C18 C11 C9 44.90(11) . . . . ?
C5 C10 C9 C8 -0.07(16) . . . . ?
C5 C10 C9 C11 -179.20(10) . . . . ?
C5 C6 C7 C8 0.65(19) . . . . ?
C6 C5 C1 C2 -46.39(15) . . . . ?
C6 C5 C1 C3 -166.92(11) . . . . ?
C6 C5 C1 C4 73.19(14) . . . . ?
C1 C5 C6 C7 -176.36(11) . . . . ?
C20 N1 C8 C9 -167.73(10) . . . . ?
C20 N1 C8 C7 14.89(16) . . . . ?
C20 N1 C19 C18 -160.43(9) . . . . ?
C23 O3 C22 O2 -1.43(16) . . . . ?
C23 O3 C22 C21 177.63(9) . . . . ?

_shelx_res_file                  
;
TITL machao-zhangbeibei-727_a.res in C2/c
    machao-zhangbeibei-727.res
    created by SHELXL-2018/3 at 22:01:45 on 28-Jul-2021
REM Old TITL Machao-Zhangbeibei-727 in C2/c
REM SHELXT solution in C2/c
REM R1 0.126, Rweak 0.009, Alpha 0.026, Orientation as input
REM Formula found by SHELXT: C24 N O3
CELL 1.54184 32.9756 9.2126 13.7861 90 101.232 90
ZERR 8 0.0004 0.0001 0.0002 0 0.001 0
LATT 7
SYMM -X,+Y,0.5-Z
SFAC C H N O
UNIT 192 232 8 24

L.S. 10
PLAN  2
SIZE 0.03 0.04 0.05
CONF
BOND $H
list 4
fmap 2
acta
MORE -1
OMIT 0 10 7
REM <olex2.extras>
REM <HklSrc "%.\\Machao-Zhangbeibei-727.hkl">
REM </olex2.extras>

WGHT    0.039600    3.459300
FVAR       0.21953
O3    4    0.247291    0.334238    0.707926    11.00000    0.02090    0.02360 =
         0.02249   -0.00115    0.01090   -0.00506
O1    4    0.295422    0.194061    0.527268    11.00000    0.01919    0.01819 =
         0.02258   -0.00364    0.00321    0.00259
O2    4    0.243687    0.104077    0.650162    11.00000    0.02838    0.01985 =
         0.03092    0.00390    0.00489   -0.00588
N1    3    0.368380    0.295255    0.724014    11.00000    0.01924    0.02180 =
         0.01520    0.00284    0.00503    0.00293
C12   1    0.344964    0.619893    0.539119    11.00000    0.01659    0.01740 =
         0.01252   -0.00036    0.00692    0.00108
C17   1    0.382443    0.686012    0.578705    11.00000    0.01565    0.02016 =
         0.01539    0.00035    0.00413    0.00240
AFIX  43
H17   2    0.404997    0.629292    0.606934    11.00000   -1.20000
AFIX   0
C21   1    0.289926    0.273374    0.593130    11.00000    0.01337    0.01643 =
         0.01783    0.00181    0.00108    0.00276
C10   1    0.401815    0.361249    0.486472    11.00000    0.01583    0.01663 =
         0.01527   -0.00016    0.00278    0.00010
AFIX  43
H10   2    0.392313    0.410539    0.427557    11.00000   -1.20000
AFIX   0
C9    1    0.378463    0.369217    0.560437    11.00000    0.01417    0.01450 =
         0.01663   -0.00163    0.00294   -0.00044
C8    1    0.392149    0.295468    0.650230    11.00000    0.01696    0.01666 =
         0.01682   -0.00072    0.00397   -0.00043
C18   1    0.311569    0.417483    0.616705    11.00000    0.01360    0.01526 =
         0.01731   -0.00083    0.00492    0.00101
AFIX  13
H18   2    0.290609    0.493294    0.615207    11.00000   -1.20000
AFIX   0
C11   1    0.338535    0.455952    0.540769    11.00000    0.01363    0.01646 =
         0.01438   -0.00114    0.00350    0.00049
AFIX  13
H11   2    0.323142    0.427529    0.475388    11.00000   -1.20000
AFIX   0
C22   1    0.257407    0.225131    0.654287    11.00000    0.01647    0.01935 =
         0.01844    0.00257    0.00085   -0.00130
C13   1    0.311614    0.708058    0.496729    11.00000    0.01531    0.02115 =
         0.01938    0.00082    0.00474    0.00067
AFIX  43
H13   2    0.286386    0.665631    0.469369    11.00000   -1.20000
AFIX   0
C19   1    0.338715    0.413037    0.720535    11.00000    0.01618    0.01906 =
         0.01635   -0.00188    0.00545   -0.00146
AFIX  23
H19A  2    0.353145    0.504615    0.734967    11.00000   -1.20000
H19B  2    0.321678    0.397249    0.769533    11.00000   -1.20000
AFIX   0
C5    1    0.438596    0.283485    0.496031    11.00000    0.01639    0.01866 =
         0.01899   -0.00243    0.00512    0.00009
C16   1    0.386527    0.836586    0.576472    11.00000    0.01956    0.02012 =
         0.02006   -0.00347    0.00616   -0.00315
AFIX  43
H16   2    0.411790    0.879356    0.603101    11.00000   -1.20000
AFIX   0
C14   1    0.315705    0.857984    0.494996    11.00000    0.02072    0.02037 =
         0.02432    0.00336    0.00747    0.00701
AFIX  43
H14   2    0.293228    0.915227    0.467013    11.00000   -1.20000
AFIX   0
C15   1    0.353369    0.922769    0.535047    11.00000    0.02636    0.01588 =
         0.02300   -0.00074    0.01090    0.00132
AFIX  43
H15   2    0.356196    1.023164    0.533938    11.00000   -1.20000
AFIX   0
C6    1    0.451614    0.212035    0.586000    11.00000    0.01753    0.02469 =
         0.02516    0.00245    0.00420    0.00830
AFIX  43
H6    2    0.476029    0.158782    0.595595    11.00000   -1.20000
AFIX   0
C7    1    0.429434    0.217749    0.661363    11.00000    0.02129    0.02422 =
         0.02015    0.00534    0.00312    0.00609
AFIX  43
H7    2    0.439368    0.169331    0.720404    11.00000   -1.20000
AFIX   0
C1    1    0.462458    0.267901    0.411569    11.00000    0.01611    0.02346 =
         0.02032   -0.00297    0.00582    0.00256
C20   1    0.387131    0.243652    0.822118    11.00000    0.02462    0.02631 =
         0.01734    0.00474    0.00528    0.00225
AFIX 137
H20A  2    0.394860    0.143642    0.818383    11.00000   -1.50000
H20B  2    0.367660    0.252723    0.865251    11.00000   -1.50000
H20C  2    0.411262    0.300502    0.847529    11.00000   -1.50000
AFIX   0
C23   1    0.215572    0.305180    0.766329    11.00000    0.02392    0.03199 =
         0.02193    0.00140    0.01177   -0.00742
AFIX  23
H23A  2    0.221858    0.358852    0.827967    11.00000   -1.20000
H23B  2    0.215462    0.202559    0.782017    11.00000   -1.20000
AFIX   0
C2    1    0.509071    0.286020    0.449392    11.00000    0.01758    0.04027 =
         0.02664    0.00007    0.00708    0.00142
AFIX 137
H2A   2    0.514509    0.380769    0.477952    11.00000   -1.50000
H2B   2    0.523285    0.275094    0.395322    11.00000   -1.50000
H2C   2    0.518607    0.213544    0.498588    11.00000   -1.50000
AFIX   0
C3    1    0.449098    0.380225    0.330125    11.00000    0.02625    0.04366 =
         0.02059    0.00371    0.01154    0.00986
AFIX 137
H3A   2    0.420404    0.366530    0.301487    11.00000   -1.50000
H3B   2    0.465359    0.368734    0.279954    11.00000   -1.50000
H3C   2    0.453136    0.476009    0.357742    11.00000   -1.50000
AFIX   0
C24   1    0.174041    0.348736    0.710256    11.00000    0.02345    0.05723 =
         0.02721    0.00012    0.01151   -0.00257
AFIX 137
H24A  2    0.167644    0.294194    0.649870    11.00000   -1.50000
H24B  2    0.174140    0.450472    0.695234    11.00000   -1.50000
H24C  2    0.153592    0.329595    0.749551    11.00000   -1.50000
AFIX   0
C4    1    0.454251    0.115866    0.366627    11.00000    0.03299    0.03226 =
         0.03997   -0.01496    0.01625   -0.00204
AFIX 137
H4A   2    0.462688    0.044083    0.416993    11.00000   -1.50000
H4B   2    0.469657    0.103254    0.314883    11.00000   -1.50000
H4C   2    0.425273    0.105122    0.339881    11.00000   -1.50000
AFIX   0
HKLF 4


REM  machao-zhangbeibei-727_a.res in C2/c
REM wR2 = 0.0884, GooF = S = 1.035, Restrained GooF = 1.035 for all data
REM R1 = 0.0335 for 3698 Fo > 4sig(Fo) and 0.0365 for all 4002 data
REM 258 parameters refined using 0 restraints

END

WGHT      0.0396      3.4593

REM Highest difference peak  0.260,  deepest hole -0.184,  1-sigma level  0.038
Q1    1   0.4509  0.2771  0.4530  11.00000  0.05    0.26
Q2    1   0.2729  0.2565  0.6211  11.00000  0.05    0.23
;
_shelx_res_checksum              52048
_shelx_hkl_file                  
;
   0   0  -1    0.17    0.08
   0   0  -2 1197.74   25.70
   0   0   3   -0.06    0.18
   0   0   4  384.24    8.58
   0   0   5    0.02    0.23
   0   0   6  280.03    6.61
   0   0   7    0.07    0.26
   0   0   8    0.66    0.32
   0   0   9    0.26    0.32
   0   0   9    0.18    0.30
   0   0  10    0.18    0.34
   0   0  11   -0.03    0.35
   0   0  12   39.74    1.41
   0   0  13    0.26    0.32
   0   0  14   91.61    2.42
   0   0 -14   87.57    2.46
   0   0  15    0.04    0.21
   0   0  15    0.02    0.28
   0   0 -15    0.08    0.37
   0   0 -16  132.77    3.17
   0   0  16  137.33    3.19
   0   2   0 9999.00  212.86
   0   2   1  771.76   16.80
   0  -2   2   20.72    0.80
   0  -2  -2   19.34    0.78
   0  -2   3  491.13   10.71
   0  -2  -3  469.45   10.69
   0  -2  -4   20.56    0.92
   0   2  -4   19.09    1.15
   0  -2   4   20.57    0.89
   0  -2  -5  147.11    3.85
   0  -2   5  148.17    3.76
   0   2  -5  140.52    4.19
   0   2  -6   12.83    1.08
   0  -2  -6   13.22    0.89
   0  -2   7  348.29    8.20
   0   2  -7  334.95    8.82
   0  -2  -7  340.33    8.44
   0   2  -8    0.09    0.61
   0  -2   8    0.10    0.33
   0   2   8    0.15    0.30
   0  -2   9   63.47    2.27
   0   2  -9   60.58    2.77
   0   2   9   58.76    2.22
   0  -2  10   63.39    2.00
   0  -2  11   34.13    1.36
   0  -2  11   34.14    2.11
   0  -2  12  345.00    8.09
   0  -2 -13  241.42    5.70
   0   2 -13  235.31    5.68
   0  -2  13  242.23    5.79
   0   2 -14   85.27    2.26
   0  -2 -14   80.47    2.25
   0  -2  14   83.47    2.31
   0  -2  15    4.91    0.38
   0  -2 -15    4.38    0.42
   0   2  15    4.86    0.37
   0   2 -15    4.58    0.43
   0  -2  15    3.84    0.37
   0  -2 -16   23.30    0.71
   0   2 -16   22.11    0.71
   0   4   0  309.16    7.56
   0   4   1   28.89    1.31
   0   4  -1   31.60    1.50
   0  -4  -2    0.95    0.41
   0   4  -2    0.86    0.61
   0  -4  -3  863.05   19.43
   0   4  -3  886.58   20.05
   0  -4  -4   66.25    2.23
   0  -4   4   65.95    1.92
   0   4  -5   74.86    3.07
   0  -4  -5   79.88    2.61
   0  -4   5   79.40    2.39
   0  -4   6   23.43    1.28
   0  -4  -6   24.79    1.06
   0  -4  -6   24.23    1.35
   0  -4   6   24.43    0.97
   0  -4   6   24.32    1.22
   0   4  -6   25.62    1.75
   0  -4   7   99.68    3.20
   0  -4   7   95.50    3.13
   0   4  -7   98.82    3.86
   0  -4   7   96.01    2.60
   0  -4  -7   97.09    2.71
   0  -4  -7   99.38    3.32
   0  -4  -8   -0.07    0.41
   0  -4  -8   -0.08    0.55
   0   4  -8   -0.71    0.85
   0  -4   8    0.27    0.40
   0  -4   8    0.29    0.36
   0  -4   9   31.38    1.25
   0  -4  -9   31.64    1.26
   0   4  -9   30.61    2.14
   0  -4 -10    3.32    0.48
   0  -4 -10    2.85    0.56
   0  -4  10    2.80    0.49
   0  -4 -11   26.88    1.12
   0  -4  11   28.05    1.16
   0  -4  12  111.94    2.99
   0  -4 -12  107.81    2.83
   0  -4  13   44.64    1.44
   0  -4  13   41.31    1.27
   0  -4 -13   44.29    1.28
   0  -4  14   14.82    0.68
   0  -4  15    9.44    0.45
   0   6   0   43.18    1.98
   0  -6   0   36.85    1.30
   0   6  -1    6.76    0.95
   0  -6  -1    5.82    0.82
   0  -6  -1    6.43    0.57
   0  -6  -2    0.34    0.51
   0  -6  -2    0.03    0.40
   0   6  -2    1.18    0.75
   0  -6  -3  120.68    3.91
   0  -6  -3  124.59    3.35
   0   6  -3  125.40    4.37
   0   6  -4  216.25    6.71
   0  -6  -4  230.64    5.51
   0  -6  -4  209.25    6.05
   0  -6   4  219.22    5.21
   0  -6  -5    0.62    0.54
   0  -6  -5    1.38    0.53
   0   6  -5    1.75    0.87
   0  -6  -6   31.28    1.37
   0  -6  -6   27.10    1.69
   0  -6  -7    0.68    0.52
   0   6  -7    0.53    0.84
   0  -6  -7    0.72    0.58
   0  -6   8    5.12    0.52
   0  -6  -8    5.47    0.67
   0  -6  -8    5.45    0.69
   0  -6   9   63.41    1.88
   0  -6  -9   68.12    2.08
   0  -6  -9   66.27    2.15
   0  -6 -10   25.36    1.12
   0  -6 -10   24.95    1.11
   0  -6  10   23.22    0.94
   0  -6 -11   15.97    0.83
   0  -6  11   16.79    0.72
   0  -6 -11   16.28    0.80
   0  -6 -12   -0.02    0.36
   0  -6  12   -0.15    0.23
   0  -6 -13    6.27    0.40
   0  -6  14   45.57    1.16
   0  -8   0    4.04    0.53
   0  -8   1   26.65    1.18
   0  -8  -1   27.07    1.16
   0  -8  -1   25.60    1.12
   0  -8  -2    0.21    0.32
   0  -8  -2    0.23    0.41
   0  -8  -3   43.67    1.65
   0  -8  -4   53.80    1.91
   0  -8   4   54.66    1.86
   0  -8  -4   52.17    1.65
   0  -8   5    0.15    0.44
   0  -8  -5   -0.38    0.54
   0  -8  -5    0.22    0.43
   0  -8  -6   53.82    1.90
   0  -8   6   54.47    1.82
   0  -8  -6   52.08    1.70
   0  -8  -7   87.06    2.43
   0  -8   7   84.63    2.47
   0  -8  -8    7.18    0.65
   0  -8  -8    8.43    0.65
   0  -8   8    6.94    0.55
   0  -8   8    8.03    0.43
   0  -8   9   16.24    0.61
   0  -8  -9   17.89    0.86
   0  -8  -9   17.50    0.81
   0  -8 -10    0.59    0.30
   0  -8  10    0.87    0.22
   0  -8  11   44.50    1.16
   0  -8 -11   48.37    1.29
   0  -8 -12   14.05    0.49
   0 -10   0   78.48    2.15
   0 -10  -1   64.95    1.81
   0 -10   1   67.12    1.92
   0 -10   2    5.10    0.49
   0 -10  -3    0.32    0.27
   0 -10   3    0.10    0.31
   0 -10  -4    2.61    0.38
   0 -10  -5    0.55    0.27
   0 -10   5   -0.07    0.28
   0 -10   6    0.91    0.25
   0 -10  -6    1.31    0.28
   0 -10  -7    0.04    0.07
   1  -1 -16    4.93    0.37
  -1   1  16    5.53    0.35
  -1  -1  16    4.85    0.34
   1   1 -16    5.39    0.39
  -1  -1  15    5.73    0.45
   1   1 -15    5.32    0.50
  -1   1  15    4.95    0.42
   1  -1 -15    5.37    0.48
  -1  -1  15    5.70    0.44
   1  -1 -14   33.66    1.25
   1   1 -14   37.22    1.29
  -1  -1  14   33.72    1.24
  -1  -1  13    4.59    0.52
   1   1 -13    5.20    0.62
   1  -1 -13    5.46    0.65
  -1   1  13    4.82    0.46
  -1  -1  12    0.38    0.38
  -1   1  12    0.79    0.34
  -1  -1  11  105.30    2.99
  -1   1  11  109.83    2.88
  -1  -1  10   62.66    1.97
  -1   1  10   65.59    1.88
  -1   1  10   60.06    2.32
   1   1  -9   27.67    1.66
  -1  -1   9   30.27    1.15
  -1   1   9   29.88    1.41
  -1   1   9   27.75    1.03
  -1   1   8  164.38    4.39
   1   1  -8  157.13    4.74
   1   1  -7    0.87    0.51
  -1   1   7    5.26    0.52
  -1  -1   6   95.18    2.68
   1   1  -6   95.59    3.01
   1  -1  -6   93.76    2.87
   1  -1  -5   83.53    2.43
  -1  -1   5   84.44    2.33
   1   1  -5   78.58    2.55
   1   1  -4   76.83    2.36
  -1  -1   4   82.29    2.15
   1  -1  -4   77.34    2.20
   1  -1  -3 3301.76   69.71
  -1  -1   3 3233.22   69.68
   1   1  -3 3249.87   69.91
   1   1  -2   28.47    1.01
   1  -1  -2   28.23    0.87
   1  -1  -1  861.23   18.30
  -1   1   1  844.98   18.25
  -1   1   0  378.80    8.41
   1   1   0  388.57    8.41
  -1  -1  -1  379.21    8.15
   1  -1   1  370.12    8.16
  -1  -1  -2  242.85    5.42
  -1  -1  -3  402.92    8.94
  -1  -1  -4   62.96    1.82
  -1  -1  -5  486.04   11.04
  -1  -1  -6  116.93    3.33
   1   1   7    2.41    0.38
  -1   1  -8  253.57    6.90
   1  -1   8  247.03    5.80
   1   1   8  247.29    6.18
   1   1   9    1.31    0.37
  -1   1  -9    0.36    0.63
   1  -1   9    0.67    0.36
   1   1   9    0.51    0.28
   1   1  10   10.76    0.63
   1  -1  10   10.74    0.71
   1  -1  11   27.17    1.90
   1   1  11   25.57    1.84
   1   1  11   31.01    1.13
   1  -1  11   28.58    1.20
   1   1  12    1.34    0.33
   1  -1  12    1.78    0.45
   1   1  13    3.59    0.40
   1  -1  13    3.76    0.47
  -1   1 -14   49.83    1.59
  -1  -1 -14   48.98    1.59
   1  -1  14   51.68    1.57
   1  -1  15    8.12    0.50
   1   1  15    8.07    0.49
  -1  -1 -15    8.48    0.55
  -1   1 -15    9.26    0.57
   1  -1  15    8.11    0.48
  -1   1 -16    8.90    0.45
  -1  -1 -16    9.11    0.45
   1  -3 -15    6.17    0.38
  -1  -3  15    5.22    0.35
  -1  -3  15    6.31    0.42
   1   3 -15    5.70    0.37
  -1   3  15    5.66    0.34
  -1   3  14   56.02    1.56
  -1  -3  14   54.33    1.57
   1   3 -14   55.66    1.56
   1  -3 -14   53.04    1.56
   1   3 -13   32.28    1.17
   1  -3 -13   34.96    1.19
   1  -3 -12   18.11    0.88
   1   3 -12   18.65    0.88
   1   3 -11    1.83    0.48
  -1  -3  11    1.78    0.48
   1  -3 -11    1.43    0.48
  -1  -3  10    0.17    0.40
  -1  -3  10    0.20    0.49
   1   3 -10    0.11    0.67
   1  -3 -10   -0.24    0.43
  -1   3  10    0.38    0.50
   1  -3  -9    5.14    0.87
  -1  -3   9    7.18    0.62
   1   3  -9    6.81    1.08
  -1  -3   9    6.09    0.75
   1   3  -8  224.16    6.52
  -1  -3   8  213.00    5.20
   1  -3  -8  224.74    6.08
   1  -3  -8  208.57    5.15
  -1  -3   8  229.58    5.85
  -1  -3   7  113.59    3.45
   1  -3  -7  117.57    3.62
   1   3  -7  114.11    3.98
   1  -3  -6   17.83    1.08
  -1  -3   6   16.70    1.00
   1   3  -6   18.31    1.36
   1   3  -5  326.62    8.63
   1  -3  -5  345.79    8.18
  -1  -3   5  345.77    8.15
   1  -3  -4  348.49    8.13
   1   3  -4  337.34    8.58
  -1  -3   4  350.03    8.16
  -1  -3   3  196.48    4.76
   1  -3  -3  185.37    4.69
  -1   3   2   79.16    2.09
   1   3  -2   79.19    2.49
   1  -3  -2   78.19    2.16
  -1   3   1  529.24   11.91
   1   3  -1  530.83   12.14
  -1   3   0  142.79    3.76
   1   3   0  141.08    3.75
   1   3   1  374.38    8.66
  -1   3  -1  379.94    8.91
  -1   3  -2  170.44    4.36
   1  -3   2  152.21    3.59
  -1  -3  -2  164.12    3.92
   1   3   2  153.64    3.56
   1   3   3  275.66    6.54
   1  -3   3  298.89    6.81
  -1   3  -3  294.48    7.30
  -1  -3  -3  291.31    6.76
  -1  -3  -4    3.31    0.47
   1  -3   4    2.48    0.41
  -1   3  -5  213.45    5.93
   1  -3   5  210.27    5.29
  -1  -3  -5  208.30    5.33
   1  -3   6   87.57    2.73
  -1  -3  -6   91.11    2.85
  -1   3  -6   91.89    3.36
  -1  -3  -7   83.34    2.82
   1  -3   7   82.33    2.25
  -1   3  -7   88.84    3.40
   1  -3   7   81.64    2.67
  -1  -3  -8  220.74    5.33
   1   3   8  226.64    6.16
   1  -3   8  222.15    5.86
   1  -3   8  224.19    5.32
  -1   3  -8  213.25    6.65
  -1  -3  -8  226.18    6.17
  -1   3  -9   55.43    2.80
   1  -3   9   52.60    2.10
   1  -3   9   53.26    1.72
   1   3   9   52.33    2.07
   1  -3   9   52.55    2.40
   1   3   9   51.62    2.34
   1  -3  10    0.64    0.39
  -1   3 -10    0.37    0.76
   1  -3  10    0.66    0.53
  -1  -3 -10    0.97    0.46
   1   3  10    1.09    0.58
   1  -3  11   12.80    0.80
  -1   3 -12    1.85    0.45
  -1  -3 -12    1.10    0.46
   1  -3  13   23.15    0.92
  -1  -3 -13   24.06    0.98
   1   3  13   23.37    0.90
  -1   3 -13   24.43    0.96
   1  -3  14   17.28    0.71
  -1   3 -14   17.85    0.74
  -1  -3 -14   17.81    0.74
   1   3  14   17.82    0.70
  -1  -3 -15   46.70    1.25
   1  -3  15   48.42    1.34
  -1   3 -15   45.95    1.25
   1  -3  15   44.30    1.24
  -1  -5  15    2.77    0.22
  -1  -5  14   17.36    0.66
   1  -5 -13   36.87    1.15
  -1  -5  13   37.80    1.22
   1  -5 -12    1.28    0.40
  -1  -5  12    1.51    0.37
   1  -5 -11    1.18    0.48
  -1  -5  11    2.09    0.43
   1  -5 -10   44.95    1.61
   1  -5 -10   47.33    1.62
  -1  -5  10   48.32    1.60
  -1  -5   9    0.06    0.36
   1  -5  -9    0.61    0.51
   1  -5  -9   -0.19    0.43
   1  -5  -8   72.71    3.02
   1   5  -8   77.98    3.54
  -1  -5   8   76.02    2.23
   1  -5  -8   79.68    2.31
   1  -5  -8   80.75    2.41
   1  -5  -7   58.90    1.92
   1  -5  -7   53.82    2.41
  -1  -5   7   54.67    1.69
   1   5  -7   58.38    2.92
  -1  -5   6   15.61    0.80
  -1  -5   6   16.02    0.72
   1  -5  -6   15.03    0.89
   1  -5  -6   15.73    1.20
   1  -5  -5  258.48    6.36
   1  -5  -5  272.40    6.99
  -1  -5   5  271.63    6.24
   1   5  -4  103.53    3.74
   1  -5  -4  100.19    2.77
   1  -5  -4  102.44    3.23
   1  -5  -3   20.67    1.21
   1   5  -3   21.05    1.47
   1   5  -2    4.91    0.85
   1  -5  -2    4.85    0.64
   1   5  -1  509.48   12.37
  -1   5   1  516.91   12.05
  -1   5   0   17.12    1.18
   1   5   0   19.19    1.20
  -1   5  -1    4.35    0.79
   1   5   1    5.74    0.72
  -1   5  -2   45.34    2.14
  -1  -5  -2   45.84    1.81
  -1  -5  -3   34.83    1.59
  -1   5  -3   35.24    1.97
  -1  -5  -4   59.75    1.93
  -1   5  -4   64.61    2.86
  -1  -5  -4   63.39    2.30
  -1  -5  -5   46.42    1.94
  -1   5  -5   47.09    2.46
  -1  -5  -5   44.45    1.59
   1  -5   5   43.46    1.42
  -1  -5  -6    8.90    0.93
   1  -5   6    8.65    0.52
  -1  -5  -6    7.91    0.72
   1  -5   7    1.10    0.32
  -1  -5  -7    0.55    0.53
  -1  -5  -7    0.62    0.47
  -1   5  -7    1.25    0.83
  -1  -5  -8    4.54    0.63
  -1   5  -8    4.65    1.08
   1  -5   8    3.97    0.47
  -1  -5  -9    0.19    0.46
  -1  -5  -9    0.36    0.52
   1  -5   9    0.06    0.34
  -1  -5 -10   23.83    1.09
   1  -5  10   23.31    1.01
  -1  -5 -10   22.41    1.08
  -1  -5 -11    1.34    0.50
   1  -5  11    1.89    0.39
   1  -5  12    7.53    0.54
  -1  -5 -12    8.22    0.60
   1  -5  13    1.09    0.28
  -1  -5 -13    0.87    0.31
   1  -5  14   21.64    0.73
   1  -5  15   22.14    0.62
   1  -7 -13   73.24    1.82
  -1  -7  13   78.75    1.80
   1  -7 -12    0.60    0.30
   1  -7 -11    0.36    0.27
   1  -7 -11    0.24    0.38
   1  -7 -10   22.77    1.01
   1  -7 -10   23.28    1.01
  -1  -7   9   37.16    1.29
   1  -7  -9   36.96    1.45
   1  -7  -8  156.49    4.02
  -1  -7   8  157.99    4.03
   1  -7  -8  157.75    4.19
   1  -7  -7    0.26    0.51
   1  -7  -7    0.34    0.52
   1  -7  -6   13.70    0.83
   1  -7  -5   84.25    2.59
   1  -7  -5   81.19    2.36
   1   7  -4    2.99    0.92
   1  -7  -4    2.78    0.48
   1  -7  -4    3.17    0.80
   1  -7  -4    3.69    0.61
   1   7  -3   99.42    3.86
   1  -7  -3  100.44    2.88
   1  -7  -3  100.09    3.58
   1  -7  -3   97.61    2.62
   1  -7  -2    0.42    0.33
   1   7  -2    0.10    0.69
   1  -7  -2   -0.25    0.41
   1  -7  -2    0.17    0.60
   1  -7  -1    0.50    0.60
   1  -7  -1   -0.20    0.41
   1   7  -1   -0.09    0.62
  -1   7   0   28.84    1.75
  -1  -7   0   30.82    1.79
  -1  -7   0   29.74    1.20
   1  -7   0   31.42    1.18
   1  -7   0   33.04    1.83
  -1  -7  -1    1.91    0.65
  -1  -7  -1    2.87    0.50
  -1   7  -1    3.53    0.85
  -1  -7  -2    3.18    0.73
  -1   7  -2    2.13    0.84
  -1  -7  -2    3.00    0.56
  -1  -7  -3   24.43    1.20
  -1  -7  -3   25.22    1.03
  -1   7  -3   25.84    1.87
  -1  -7  -3   23.03    1.55
  -1  -7  -4    0.34    0.45
  -1  -7  -4    0.26    0.54
  -1  -7  -4    0.13    0.53
  -1   7  -4    0.84    0.82
  -1  -7  -5  130.82    3.65
  -1  -7  -5  128.54    3.40
   1  -7   6   82.93    2.44
  -1  -7  -6   79.35    2.38
   1  -7   7   26.14    1.11
  -1  -7  -7   22.33    1.24
  -1  -7  -7   23.35    1.13
   1  -7   8   16.61    0.85
  -1  -7  -8   16.48    0.94
  -1  -7  -8   17.31    1.03
  -1  -7  -9   56.31    1.91
  -1  -7 -10    2.88    0.53
  -1  -7 -10    2.68    0.46
  -1  -7 -11   34.99    1.16
  -1  -7 -11   35.68    1.19
   1  -7  12    0.02    0.21
  -1  -7 -12    0.35    0.28
  -1  -7 -13   90.58    2.17
   1  -7  13   96.17    2.16
   1  -9 -10    1.18    0.23
   1  -9  -9   22.27    0.83
   1  -9  -9   22.88    0.78
   1  -9  -8    7.24    0.48
  -1  -9   8    6.72    0.46
  -1  -9   7    3.52    0.44
   1  -9  -7    3.65    0.41
   1  -9  -7    3.73    0.46
   1  -9  -6    1.51    0.45
  -1  -9   6    1.68    0.42
   1  -9  -6    1.93    0.38
  -1  -9   5    0.99    0.43
   1  -9  -5    1.01    0.35
   1  -9  -5    0.81    0.43
   1  -9  -4    6.13    0.47
   1  -9  -4    5.25    0.59
  -1  -9   3   39.56    1.48
   1  -9  -3   39.17    1.45
   1  -9  -2   45.87    1.48
  -1  -9   2   49.48    1.67
   1  -9  -2   45.33    1.57
  -1  -9   1   28.87    1.23
   1  -9  -1   30.75    1.15
   1  -9  -1   28.60    1.14
  -1  -9   0   49.87    1.64
   1  -9   0   45.15    1.59
  -1  -9  -1    6.61    0.56
   1  -9   1    5.31    0.58
  -1  -9  -1    6.24    0.52
  -1  -9  -2    0.88    0.32
  -1  -9  -2    0.99    0.39
   1  -9   2    0.80    0.39
  -1  -9  -3    7.98    0.67
   1  -9   3    8.42    0.68
  -1  -9  -4  133.10    3.33
   1  -9   4  141.32    3.63
  -1  -9  -4  139.77    3.66
  -1  -9  -5   17.56    0.78
  -1  -9  -5   17.57    0.94
   1  -9   5   18.39    0.91
  -1  -9  -6    0.29    0.40
   1  -9   6    0.23    0.32
  -1  -9  -6    0.04    0.33
  -1  -9  -7   41.42    1.44
  -1  -9  -7   43.15    1.30
   1  -9   7   40.70    1.34
   1  -9   8   13.76    0.63
  -1  -9  -8   15.87    0.67
  -1  -9  -9    1.08    0.29
  -1  -9  -9    0.91    0.28
  -1  -9 -10    1.24    0.22
   1 -11  -3    0.28    0.19
   1 -11  -2   34.95    1.00
   2   0 -17    0.17    0.16
   2   0 -16  111.94    2.72
  -2   0  16  113.91    2.74
  -2   0  15   -0.04    0.23
   2   0 -15    0.06    0.38
   2   0 -14   19.39    0.97
  -2   0  14   22.63    0.92
   2   0 -13    0.75    0.49
  -2   0  13    0.34    0.36
  -2   0  12  555.04   12.51
  -2   0  11    0.03    0.36
  -2   0  10   47.56    2.00
  -2   0  10   48.75    1.60
  -2   0   9   -0.11    0.34
  -2   0   9    0.22    0.33
   2   0  -8   19.17    1.16
  -2   0   8   22.29    1.12
  -2   0   7    0.20    0.30
   2   0  -7   -0.05    0.41
  -2   0   6  825.65   18.27
  -2   0   5   -0.13    0.25
  -2   0   4 5508.86  117.46
   2   0  -3    0.31    0.32
   2   0  -2  539.52   11.60
   2   0  -2  526.44   11.50
   2   0  -1    0.04    0.06
   2   0   0 1346.96   28.71
   2   0   1    0.87    0.15
   2   0   2 3248.78   69.15
   2   0   3    0.13    0.17
   2   0   4  217.81    4.99
   2   0   5    0.31    0.22
   2   0   6  103.84    2.77
   2   0   7   -0.10    0.25
   2   0   8  239.37    5.92
   2   0  10   26.23    1.07
   2   0  10   30.21    1.88
   2   0  11    0.18    0.33
   2   0  11    0.33    0.59
   2   0  12    4.95    0.50
   2   0  13   -0.25    0.32
   2   0  14    2.12    0.33
   2   0  14    1.54    0.35
  -2   0 -14    1.67    0.52
  -2   0 -15   -0.14    0.36
   2   0  15   -0.18    0.20
   2   0  15   -0.06    0.25
  -2   0 -16    1.18    0.29
   2  -2 -16    3.33    0.30
   2   2 -16    3.56    0.29
  -2  -2  15    0.35    0.24
  -2   2  15    0.21    0.24
  -2  -2  15    0.39    0.27
   2   2 -15    0.21    0.32
   2  -2 -15    0.42    0.31
   2   2 -14   66.64    1.90
  -2  -2  14   64.71    1.98
   2  -2 -14   67.65    1.92
   2  -2 -13   25.68    1.08
  -2  -2  13   25.81    1.14
   2   2 -13   25.69    1.08
   2  -2 -12   92.36    2.59
   2   2 -12   94.56    2.60
  -2  -2  12   94.48    2.74
  -2  -2  11   36.83    1.44
  -2  -2  10    2.62    0.59
  -2   2  10    3.47    0.59
  -2  -2  10    3.79    0.52
   2   2  -9  266.89    7.53
  -2   2   9  262.05    7.00
   2  -2  -8    4.11    0.74
   2   2  -8    4.02    0.76
   2   2  -7   14.30    1.15
   2  -2  -7   12.64    0.98
   2   2  -6    0.49    0.51
   2  -2  -6    0.80    0.44
   2  -2  -5   64.66    2.08
   2   2  -5   62.65    2.28
   2  -2  -4  196.88    4.75
   2   2  -4  187.10    5.01
  -2  -2   3  469.86   10.43
   2  -2  -3  470.22   10.42
   2   2  -3  450.68   10.69
  -2   2   2   28.30    0.86
   2  -2  -2   27.47    0.99
  -2   2   1    3.98    0.43
   2   2  -1    3.70    0.23
   2  -2  -1    3.84    0.22
   2   2   0   40.36    1.36
  -2   2   0   44.47    1.39
   2   2   0   40.72    0.99
   2  -2   0   42.05    0.99
   2  -2   1 2183.95   46.95
  -2   2  -1 2282.59   47.47
   2   2   1 2198.84   46.93
  -2   2  -2  742.17   16.82
  -2  -2  -2  762.65   16.40
   2   2   2  759.64   16.36
   2  -2   2  772.69   16.43
   2  -2   2  728.15   16.36
   2  -2   3   85.53    2.20
  -2  -2  -3   78.47    2.16
   2  -2   4  121.18    3.12
  -2   2  -4  115.78    3.62
  -2  -2  -4  126.82    3.18
  -2   2  -5  565.62   13.66
   2  -2   5  570.78   12.98
  -2  -2  -5  600.85   13.11
  -2  -2  -6   96.00    2.84
   2  -2   6   92.66    2.66
  -2   2  -6   91.21    3.26
  -2  -2  -7   33.33    1.55
   2  -2   7   34.73    1.39
  -2   2  -7   36.27    1.92
  -2   2  -8  143.67    4.81
   2  -2   8  147.69    4.02
   2   2   8  146.41    4.02
   2   2   9   98.40    3.55
   2  -2   9   95.40    3.54
  -2   2  -9   99.82    3.85
  -2   2 -10   36.55    2.28
   2  -2  10   38.35    1.40
   2   2  10   36.12    2.04
   2  -2  10   37.41    2.11
   2  -2  11   29.45    1.21
   2  -2  12   49.13    1.68
  -2   2 -13   30.29    1.19
   2  -2  13   29.34    1.16
  -2  -2 -13   29.09    1.17
   2   2  14   29.20    1.04
   2  -2  14   30.04    1.10
  -2   2 -14   31.59    1.12
   2  -2  14   29.71    1.06
  -2  -2 -14   30.11    1.10
   2  -2  15    0.65    0.23
  -2   2 -15    0.23    0.30
   2  -2  15    0.35    0.23
  -2  -2 -15    0.44    0.31
   2   2  15    0.27    0.22
  -2   2 -16   20.00    0.65
  -2  -2 -16   21.57    0.65
  -2  -4  15    0.47    0.20
  -2  -4  14    7.32    0.50
   2  -4 -13   60.08    1.62
  -2  -4  13   56.50    1.63
  -2  -4  13   61.26    1.83
  -2  -4  12    7.54    0.62
   2  -4 -12    6.32    0.54
  -2  -4  11   20.66    1.02
   2  -4 -11   20.45    0.94
   2  -4 -10    5.73    0.60
   2  -4 -10    4.70    0.50
  -2  -4  10    4.86    0.57
   2  -4  -9  139.22    3.57
  -2  -4   9  142.72    3.66
  -2  -4   9  131.24    4.29
   2  -4  -9  143.27    3.64
   2   4  -9  139.92    4.97
   2  -4  -9  128.68    4.52
   2  -4  -8   22.72    1.02
   2  -4  -8   25.02    1.55
  -2  -4   8   22.67    1.40
  -2  -4   8   23.16    1.00
   2  -4  -7   43.70    2.07
  -2  -4   7   51.45    1.63
  -2  -4   7   47.18    1.53
  -2  -4   7   51.08    2.08
   2  -4  -7   49.32    1.62
   2   4  -7   49.29    2.50
   2   4  -6    8.03    1.10
  -2  -4   6    8.15    0.58
   2  -4  -6    9.58    0.64
   2  -4  -6    7.83    0.84
  -2  -4   6    8.03    0.79
   2   4  -5   11.04    1.14
  -2  -4   5    9.07    0.83
   2  -4  -5    9.99    0.84
   2  -4  -4  298.60    7.40
  -2  -4   4  307.33    7.47
   2   4  -3   20.18    1.32
   2  -4  -3   17.88    1.02
  -2   4   2    4.89    0.52
   2  -4  -2    4.50    0.56
   2   4  -2    5.51    0.79
   2   4  -1  938.98   21.17
  -2   4   1  945.15   20.93
  -2   4   0  196.77    5.16
   2   4   0  194.56    5.09
  -2   4  -1    8.26    0.87
   2   4   1    8.48    0.74
  -2  -4  -2    4.85    0.54
  -2   4  -2    4.67    0.83
  -2  -4  -3   99.79    2.89
  -2   4  -3   98.09    3.41
  -2   4  -4   86.25    3.20
   2  -4   4   80.53    2.29
  -2  -4  -4   86.69    2.62
  -2  -4  -5   13.88    0.94
   2  -4   5   13.86    0.79
  -2  -4  -6   14.46    1.02
   2  -4   6   12.04    0.86
  -2   4  -6   16.09    1.43
  -2  -4  -6   14.61    0.83
  -2  -4  -7   19.35    0.98
  -2   4  -7   15.68    1.53
   2  -4   7   17.64    1.11
   2  -4   7   19.11    0.83
  -2  -4  -7   18.69    1.24
  -2  -4  -8    0.64    0.45
   2  -4   8    0.14    0.32
  -2   4  -8    0.50    0.70
  -2   4  -9   23.94    2.02
   2  -4   9   25.13    1.06
  -2  -4  -9   24.36    1.11
  -2  -4 -10   36.86    1.40
   2  -4  10   39.25    1.40
  -2  -4 -10   37.00    1.38
   2  -4  11    0.06    0.35
  -2  -4 -11    0.35    0.43
   2  -4  11    0.48    0.26
  -2  -4 -12    1.58    0.38
  -2  -4 -12    1.44    0.42
   2  -4  12    1.37    0.30
   2  -4  12    1.51    0.38
   2  -4  13   28.28    0.94
   2  -4  13   31.64    1.11
   2  -4  14   69.34    1.87
   2  -4  15   27.09    0.76
   2  -6 -14    4.08    0.23
   2  -6 -13   21.89    0.76
  -2  -6  13   21.13    0.72
  -2  -6  12   10.13    0.53
   2  -6 -12   10.57    0.63
  -2  -6  11   54.18    1.63
   2  -6 -11   54.71    1.69
   2  -6 -11   57.43    1.75
   2  -6 -10   28.32    1.17
  -2  -6  10   26.74    1.04
   2  -6 -10   28.62    1.19
   2  -6  -9   10.87    0.78
   2  -6  -9   10.77    0.80
  -2  -6   9   10.22    0.63
   2  -6  -8   21.58    1.13
   2  -6  -8   23.49    1.09
   2  -6  -7    7.09    0.67
   2  -6  -7    5.27    0.67
   2   6  -7    4.66    1.08
   2  -6  -7    5.29    0.90
   2  -6  -6    5.36    0.90
   2  -6  -6    7.23    0.65
   2  -6  -6    6.34    0.70
  -2  -6   6    5.62    0.59
   2  -6  -5    7.67    0.96
  -2  -6   5    8.74    0.64
   2  -6  -5    8.93    0.74
   2   6  -5   10.22    1.33
   2   6  -4  188.89    5.80
  -2  -6   4  172.18    4.37
   2  -6  -4  183.99    4.56
   2  -6  -4  183.01    5.26
   2   6  -3  280.27    7.60
   2  -6  -3  262.73    7.06
   2  -6  -3  262.54    6.34
   2  -6  -2    3.51    0.51
   2  -6  -2    3.67    0.68
   2   6  -2    3.32    0.84
   2  -6  -1  172.39    4.34
   2   6  -1  181.15    5.30
  -2   6   1  172.46    4.99
   2  -6   0   15.34    0.76
   2   6   0   12.74    1.12
  -2  -6   0   14.62    0.77
  -2   6   0   11.89    1.12
  -2  -6  -1    7.20    0.84
  -2  -6  -1    8.10    0.65
  -2   6  -1    7.17    0.97
  -2  -6  -2   21.41    1.03
  -2   6  -2   23.74    1.68
  -2  -6  -2   21.08    1.32
  -2  -6  -3    9.74    0.75
  -2   6  -3    9.84    1.22
  -2  -6  -3    8.57    0.90
  -2  -6  -4   47.45    2.12
  -2   6  -4   53.48    2.70
  -2  -6  -4   51.42    1.83
  -2  -6  -5   17.94    1.31
  -2   6  -5   14.80    1.59
  -2  -6  -5   16.91    1.02
  -2   6  -6    2.21    1.01
  -2  -6  -6    1.73    0.58
  -2  -6  -6    2.05    0.65
  -2  -6  -7   54.19    2.01
   2  -6   7   56.76    1.81
   2  -6   8    2.61    0.41
  -2  -6  -8    3.04    0.62
  -2  -6  -9    3.94    0.64
  -2  -6  -9    3.22    0.61
   2  -6   9    3.51    0.40
  -2  -6 -10  220.78    5.45
  -2  -6 -10  222.52    5.40
   2  -6  10  221.55    5.20
   2  -6  11  134.91    3.32
  -2  -6 -11  128.14    3.41
   2  -6  12    2.14    0.27
  -2  -6 -12    2.74    0.42
  -2  -6 -13   21.26    0.73
   2  -8 -12    2.64    0.25
   2  -8 -11    8.09    0.46
  -2  -8  11    8.38    0.35
  -2  -8  10   11.14    0.46
   2  -8 -10   10.79    0.60
  -2  -8   9  105.05    2.71
   2  -8  -9  110.04    2.76
   2  -8  -9  109.47    2.87
  -2  -8   9  102.38    2.52
   2  -8  -8    4.98    0.57
   2  -8  -8    5.71    0.61
  -2  -8   8    5.60    0.52
   2  -8  -7    4.25    0.55
  -2  -8   7    5.14    0.57
   2  -8  -6    8.18    0.65
  -2  -8   6    8.85    0.73
   2  -8  -6    9.54    0.79
   2  -8  -5   21.41    1.12
   2  -8  -5   22.58    0.97
   2  -8  -4    3.63    0.60
   2  -8  -4    3.02    0.46
   2  -8  -3  205.47    5.17
   2  -8  -2   81.52    2.45
   2  -8  -2   83.27    2.34
   2  -8  -1    1.01    0.39
   2  -8  -1    2.02    0.45
   2  -8   0   62.74    2.00
  -2  -8  -1   19.46    0.99
  -2  -8  -1   19.71    0.96
   2  -8   1   19.56    1.00
  -2  -8  -2   97.31    2.89
   2  -8   2  104.62    2.89
  -2  -8  -2   98.06    2.71
  -2  -8  -3    2.06    0.45
  -2  -8  -3    2.04    0.55
  -2  -8  -4   63.39    2.14
  -2  -8  -4   61.64    1.88
   2  -8   4   61.73    2.04
  -2  -8  -5   62.08    2.13
   2  -8   5   62.31    2.00
  -2  -8  -5   59.45    1.87
   2  -8   6    5.18    0.57
  -2  -8  -6    4.54    0.59
  -2  -8  -6    5.77    0.70
   2  -8   7   86.40    2.45
  -2  -8  -7   85.90    2.43
   2  -8   8    0.74    0.31
  -2  -8  -8    0.79    0.43
  -2  -8  -8    0.71    0.45
   2  -8   8    0.56    0.24
  -2  -8  -9    0.14    0.37
   2  -8   9    0.30    0.23
  -2  -8  -9    0.15    0.34
  -2  -8 -10    0.11    0.29
   2  -8  10    0.92    0.21
  -2  -8 -11   16.20    0.62
   2  -8  11   15.62    0.51
  -2  -8 -12    8.69    0.35
   2 -10  -7   -0.04    0.07
  -2 -10   6   12.68    0.60
   2 -10  -6   12.74    0.60
   2 -10  -5    5.54    0.44
   2 -10  -5    4.61    0.34
  -2 -10   5    5.62    0.45
   2 -10  -4   12.59    0.59
   2 -10  -4   12.80    0.65
  -2 -10   3    8.29    0.58
   2 -10  -3    6.95    0.48
  -2 -10   2   23.36    0.96
  -2 -10   1   14.78    0.74
   2 -10  -1   14.53    0.66
  -2 -10   0    3.29    0.39
   2 -10   0    2.78    0.38
   2 -10   1    1.31    0.34
  -2 -10  -1    1.53    0.29
   2 -10   2   26.71    1.03
   2 -10   3   45.47    1.44
  -2 -10  -3   44.20    1.39
  -2 -10  -4   33.33    1.14
   2 -10   5   16.60    0.72
  -2 -10  -5   15.88    0.72
  -2 -10  -6    3.21    0.35
   2 -10   6    3.22    0.33
   3   1 -17   74.52    1.77
   3  -1 -17   77.14    1.77
  -3  -1  16    2.55    0.28
  -3  -1  16    2.30    0.25
   3  -1 -16    2.14    0.31
  -3   1  16    2.19    0.26
   3   1 -16    2.31    0.32
   3  -1 -15    0.26    0.35
   3   1 -15    0.44    0.36
  -3  -1  15    0.38    0.28
   3   1 -14    1.48    0.45
  -3  -1  14    1.40    0.39
   3  -1 -14    0.84    0.45
   3  -1 -13   69.46    2.09
   3   1 -13   70.34    2.11
  -3   1  13   71.67    2.04
  -3  -1  13   71.06    2.18
  -3  -1  12  190.49    4.71
  -3   1  12  187.29    4.56
   3   1 -12  183.84    4.58
   3  -1 -12  179.62    4.58
  -3  -1  11    5.83    0.61
  -3   1  11    4.77    0.49
  -3   1  11    4.91    0.71
  -3   1  10    5.47    0.50
  -3   1  10    5.33    0.69
  -3  -1  10    6.24    0.60
  -3   1   9    4.98    0.46
  -3   1   9    5.48    0.66
   3   1  -8  106.39    3.47
  -3   1   8  114.32    3.33
   3   1  -7   19.88    1.18
  -3  -1   7   19.97    1.05
  -3   1   7   19.86    1.03
  -3  -1   6  309.65    7.37
   3   1  -6  303.57    7.55
   3  -1  -6  320.07    7.60
   3  -1  -5  150.33    3.88
  -3  -1   5  150.01    3.76
   3   1  -5  139.67    3.89
   3   1  -4  103.21    2.88
  -3  -1   4  108.20    2.77
   3  -1  -4  107.05    2.84
   3   1  -3    2.43    0.45
   3   1  -2   36.85    1.18
   3   1  -1  157.00    3.48
   3  -1  -1  156.20    3.47
  -3   1   1  147.84    3.43
  -3  -1   0  396.14    8.56
   3  -1   0  392.60    8.52
   3   1   0  399.35    8.51
   3   1   0  385.70    8.52
   3  -1   0  394.64    8.50
   3   1   1  663.79   13.99
   3  -1   1  631.23   13.99
  -3  -1  -2    9.12    0.39
   3  -1   2    8.65    0.50
   3  -1   2    8.12    0.37
   3   1   2    8.41    0.50
  -3  -1  -3  664.27   14.46
  -3  -1  -4   61.53    1.76
  -3  -1  -5  108.83    2.94
   3   1   6   24.19    0.97
   3   1   7  182.73    4.58
   3  -1   8   24.88    0.96
   3   1   8   23.14    1.09
   3  -1   9  174.99    4.29
   3   1   9  176.66    5.38
   3  -1   9  171.83    5.35
   3   1   9  175.21    4.19
  -3   1  -9  168.79    5.50
   3   1  10   12.67    1.27
   3   1  10   13.91    0.70
   3  -1  10   13.35    0.76
   3  -1  10   14.80    1.32
   3   1  11   14.89    0.74
   3  -1  11   15.01    0.83
   3   1  12    4.52    0.43
   3  -1  12    4.81    0.52
   3   1  13  106.84    2.74
   3  -1  13  107.55    2.87
   3   1  14    0.10    0.29
  -3   1 -14    0.17    0.43
   3  -1  14   -0.05    0.29
  -3  -1 -14    0.77    0.47
   3  -1  14    0.29    0.27
   3   1  15    0.04    0.23
   3  -1  15   -0.04    0.23
  -3  -1 -15    0.02    0.33
   3  -1  15    0.03    0.21
  -3   1 -15    0.27    0.35
  -3   1 -16    0.07    0.23
  -3  -1 -16   -0.02    0.23
   3   3 -16   13.36    0.44
  -3  -3  15    7.92    0.43
  -3   3  15    7.31    0.40
   3  -3 -15    7.79    0.43
   3   3 -15    8.39    0.44
  -3  -3  15    7.92    0.49
   3   3 -14    5.78    0.47
  -3  -3  14    5.34    0.50
   3  -3 -14    5.10    0.46
   3  -3 -13    0.30    0.37
   3   3 -13   -0.21    0.38
   3   3 -12   37.30    1.30
   3  -3 -12   37.54    1.31
   3  -3 -11   22.03    0.97
   3   3 -11   22.60    0.96
  -3  -3  11   22.09    1.10
   3   3 -10    9.39    0.65
  -3   3  10    9.43    0.93
  -3  -3  10    9.91    0.75
   3  -3 -10    9.08    0.64
  -3  -3  10    8.65    0.95
   3  -3 -10    9.81    0.65
  -3  -3   9   20.87    0.99
   3  -3  -9   19.92    1.48
  -3  -3   9   17.72    1.23
   3   3  -9   17.43    1.51
   3   3  -8  157.90    4.94
  -3  -3   8  150.57    3.82
   3  -3  -8  145.69    3.73
   3  -3  -8  157.19    4.66
  -3  -3   8  154.61    4.43
   3  -3  -7   58.45    2.26
  -3  -3   7   56.01    2.12
   3   3  -7   53.00    2.43
   3   3  -6   72.22    2.83
  -3  -3   6   79.36    2.55
   3  -3  -6   75.84    2.60
   3  -3  -5  100.42    3.01
  -3  -3   5  103.07    2.99
   3   3  -5   97.05    3.30
  -3  -3   4   75.07    2.29
   3  -3  -4   72.24    2.26
   3   3  -4   70.56    2.58
   3   3  -3   95.59    2.56
   3  -3  -3   98.89    2.56
   3  -3  -3  102.04    2.77
   3   3  -2    5.38    0.33
  -3   3   2    6.09    0.47
   3  -3  -2    6.38    0.33
  -3  -3   2    5.62    0.50
   3   3  -2    6.67    0.72
   3  -3  -2    6.51    0.55
   3   3  -1   12.25    0.36
   3   3  -1   12.03    0.86
   3  -3  -1   11.87    0.35
   3   3   0   45.87    1.62
  -3   3   0   48.40    1.71
   3  -3   1    2.53    0.18
   3   3   1    2.53    0.17
  -3   3  -1    2.52    0.56
  -3  -3  -2   15.36    0.75
  -3   3  -2   15.27    1.06
   3   3   2   15.44    0.57
   3  -3   2   15.71    0.60
   3  -3   3   39.53    1.30
   3   3   3   41.51    1.29
  -3  -3  -3   41.34    1.41
  -3   3  -3   41.09    1.83
   3  -3   4  193.47    4.89
  -3  -3  -4  205.40    4.95
   3   3   4  199.05    4.87
   3  -3   5   47.72    1.68
  -3   3  -5   44.65    2.16
   3  -3   5   49.68    1.75
   3   3   5   46.19    1.68
  -3  -3  -5   46.34    1.70
   3  -3   6    0.47    0.37
   3   3   6    0.45    0.34
  -3   3  -6   -0.09    0.60
   3  -3   6    0.50    0.32
  -3  -3  -6    0.88    0.40
  -3  -3  -7  166.60    4.62
   3   3   7  159.77    4.62
   3  -3   7  163.43    3.98
   3  -3   7  160.63    4.66
   3  -3   7  165.10    4.41
  -3   3  -7  167.31    5.36
   3  -3   8   85.50    3.05
  -3  -3  -8   82.88    2.41
   3  -3   8   88.01    2.36
   3  -3   8   82.37    2.71
   3   3   8   83.68    3.00
  -3   3  -8   84.54    3.61
   3  -3   9   56.39    1.77
  -3   3  -9   56.13    2.93
   3  -3   9   52.08    2.40
   3   3   9   55.03    2.39
   3   3  10   15.73    1.30
   3  -3  10   16.89    1.37
   3  -3  10   19.29    0.93
  -3   3 -10   15.72    1.61
   3  -3  11    0.76    0.39
   3  -3  12  100.95    2.59
   3   3  12   92.28    2.53
  -3   3 -13   77.68    2.15
   3  -3  13   78.29    2.13
  -3  -3 -13   78.44    2.17
   3   3  13   79.11    2.10
  -3   3 -14   11.53    0.58
   3  -3  14   11.60    0.54
  -3  -3 -14   10.94    0.58
   3   3  14   10.65    0.51
  -3  -3 -15    4.29    0.32
  -3   3 -15    4.72    0.33
   3  -3  15    5.13    0.28
  -3  -5  14   31.75    1.00
  -3  -5  13    5.94    0.47
   3  -5 -13    4.61    0.41
   3  -5 -12   77.57    2.17
  -3  -5  12   79.74    2.25
   3  -5 -11    6.00    0.60
  -3  -5  11    6.30    0.56
   3  -5 -10   90.06    2.61
  -3  -5  10   94.19    2.63
   3  -5 -10   91.56    2.59
   3  -5  -9   47.80    1.64
  -3  -5   9   47.14    1.61
   3  -5  -9   48.33    1.68
  -3  -5   8    9.90    0.66
   3  -5  -8   10.97    0.78
   3  -5  -8   11.13    0.77
   3  -5  -8    9.95    1.11
   3   5  -8    9.90    1.36
   3  -5  -7   60.35    2.59
   3  -5  -7   63.31    2.01
  -3  -5   7   60.35    1.84
  -3  -5   7   62.23    1.97
   3   5  -7   64.48    3.02
  -3  -5   6   89.13    2.43
  -3  -5   6   89.64    2.55
   3   5  -6   94.22    3.67
   3  -5  -6   96.59    2.65
   3  -5  -6   91.59    3.23
   3   5  -5   70.24    3.03
  -3  -5   5   71.85    2.08
   3  -5  -5   72.38    2.15
   3  -5  -5   70.87    2.64
   3  -5  -4    0.36    0.46
   3  -5  -4    0.20    0.38
   3  -5  -3   46.01    1.89
   3   5  -3   43.76    2.14
  -3   5   2   84.87    2.64
   3  -5  -2   82.61    2.75
   3   5  -2   84.20    3.07
   3   5  -1  196.32    5.44
  -3   5   1  193.08    5.24
   3  -5  -1  196.45    5.22
   3   5   0   67.05    2.47
  -3   5   0   64.67    2.48
  -3   5  -1  129.60    4.10
  -3  -5  -2   19.15    1.11
  -3   5  -2   20.91    1.48
  -3  -5  -3   25.57    1.33
  -3   5  -3   28.91    1.79
  -3  -5  -3   27.04    1.13
  -3  -5  -4    0.83    0.44
  -3   5  -4    1.00    0.82
  -3  -5  -4    2.24    0.51
  -3  -5  -5   14.99    0.93
  -3   5  -5   14.67    1.50
  -3  -5  -5   14.71    1.05
  -3  -5  -6   16.64    0.98
  -3  -5  -6   16.66    1.21
   3  -5   6   16.81    0.72
  -3   5  -7  121.10    4.70
   3  -5   7  121.85    3.11
   3  -5   7  114.74    3.02
  -3  -5  -7  124.46    3.39
   3  -5   8   13.96    0.72
  -3   5  -8   13.66    1.62
  -3  -5  -8   14.65    0.96
   3  -5   9    1.44    0.36
  -3  -5  -9    1.05    0.49
  -3  -5 -10    0.22    0.41
   3  -5  10   -0.03    0.30
  -3  -5 -10    0.55    0.51
  -3  -5 -11    6.33    0.64
   3  -5  11    4.98    0.47
  -3  -5 -12   62.99    1.84
   3  -5  12   65.26    1.84
   3  -5  13    1.38    0.27
  -3  -5 -13    2.31    0.34
   3  -5  14    0.39    0.21
  -3  -7  13    0.32    0.17
   3  -7 -13    0.18    0.20
   3  -7 -12    0.60    0.31
   3  -7 -11   44.74    1.40
   3  -7 -11   48.06    1.44
   3  -7 -10  191.86    4.65
   3  -7 -10  192.16    4.72
  -3  -7   9  114.63    3.05
   3  -7  -9  118.23    3.20
   3  -7  -8   59.12    1.88
   3  -7  -8   58.44    2.00
   3  -7  -7    1.24    0.50
   3  -7  -7    2.07    0.51
   3  -7  -6   19.62    0.96
   3  -7  -5   16.47    0.99
  -3  -7   5   15.90    0.84
   3  -7  -5   16.20    0.86
   3  -7  -4  104.04    3.79
   3  -7  -4  111.97    3.08
   3  -7  -4  105.60    2.82
   3   7  -4  103.47    4.06
   3   7  -3   48.72    2.53
   3  -7  -3   50.30    2.34
   3  -7  -3   46.91    1.70
   3  -7  -3   49.64    1.52
   3  -7  -3   47.78    1.51
   3  -7  -2   58.67    1.88
   3  -7  -2   57.59    1.76
   3  -7  -2   55.66    2.52
   3   7  -2   56.50    2.67
   3  -7  -1   24.60    1.04
   3  -7  -1   24.57    1.05
   3  -7  -1   22.73    1.58
  -3  -7   0   44.65    2.16
  -3  -7   0   43.74    1.54
   3  -7   0   42.36    1.51
   3  -7   0   45.91    1.48
  -3   7   0   42.90    2.15
   3  -7   1  121.87    3.28
  -3  -7  -1  124.79    3.35
  -3  -7  -1  123.46    4.07
  -3   7  -1  118.14    4.19
  -3  -7  -2   79.05    2.42
  -3   7  -2   75.60    3.25
  -3  -7  -2   75.29    2.96
  -3  -7  -3   23.82    1.20
  -3  -7  -3   19.50    1.44
  -3   7  -3   20.27    1.73
   3  -7   3   23.95    1.09
  -3  -7  -4   42.24    1.69
  -3  -7  -4   36.31    1.99
   3  -7   4   42.72    1.53
  -3   7  -4   38.07    2.41
  -3  -7  -5   22.23    1.23
   3  -7   5   21.00    1.05
  -3  -7  -6   30.44    1.29
   3  -7   6   30.14    1.24
   3  -7   7  270.36    6.51
  -3  -7  -7  275.75    6.56
  -3  -7  -7  275.80    6.79
   3  -7   8    4.34    0.46
  -3  -7  -8    4.27    0.66
  -3  -7  -8    4.81    0.68
  -3  -7  -9   62.01    2.03
  -3  -7 -10   15.08    0.83
  -3  -7 -10   14.92    0.80
   3  -7  11    2.17    0.30
  -3  -7 -11    2.06    0.43
  -3  -7 -11    1.52    0.31
   3  -7  12   31.74    0.89
  -3  -7 -12   29.79    0.96
   3  -7  13    1.08    0.16
   3  -9 -10   21.79    0.69
   3  -9  -9    5.37    0.40
   3  -9  -9    5.38    0.40
   3  -9  -8   25.77    0.88
  -3  -9   8   22.50    0.88
  -3  -9   7   -0.24    0.31
   3  -9  -7   -0.14    0.34
   3  -9  -7    0.42    0.33
   3  -9  -6    0.22    0.36
  -3  -9   6    0.53    0.38
   3  -9  -6    0.74    0.33
   3  -9  -5    4.20    0.53
  -3  -9   5    5.16    0.57
   3  -9  -5    4.26    0.43
   3  -9  -4   31.59    1.26
   3  -9  -3    9.26    0.68
  -3  -9   3    8.75    0.73
  -3  -9   2    8.54    0.70
   3  -9  -2    8.71    0.62
   3  -9  -2    8.57    0.57
   3  -9  -1   50.68    1.60
  -3  -9   1   49.97    1.73
   3  -9  -1   51.00    1.64
   3  -9   0   30.98    1.25
  -3  -9   0   35.26    1.30
  -3  -9  -1    9.35    0.65
   3  -9   1    9.70    0.70
  -3  -9  -1    8.44    0.63
   3  -9   2   27.27    1.17
  -3  -9  -2   27.81    1.17
  -3  -9  -3  126.96    3.43
   3  -9   4   38.84    1.42
  -3  -9  -4   35.82    1.21
  -3  -9  -4   39.94    1.48
   3  -9   5    0.12    0.35
  -3  -9  -5   -0.11    0.35
  -3  -9  -5   -0.04    0.41
  -3  -9  -6    8.34    0.57
   3  -9   6    8.40    0.59
  -3  -9  -6    9.35    0.69
   3  -9   7   10.11    0.58
  -3  -9  -7   10.25    0.58
  -3  -9  -7   10.82    0.68
  -3  -9  -8    1.83    0.34
   3  -9   8    1.99    0.28
  -3  -9  -9   13.39    0.56
  -3  -9 -10    7.04    0.34
   3 -11  -3   17.19    0.58
   3 -11  -2    4.31    0.33
   4   0 -17    0.11    0.16
   4   0 -16   72.11    1.88
  -4   0  16   74.66    1.92
  -4   0  15    0.16    0.24
   4   0 -15    0.04    0.38
  -4   0  14    4.65    0.46
   4   0 -14    3.54    0.55
  -4   0  13    0.06    0.34
   4   0 -13    0.09    0.47
  -4   0  12   51.13    1.73
   4   0 -12   49.98    1.69
  -4   0  11    0.07    0.39
  -4   0  10  330.72    8.25
  -4   0  10  319.97    7.53
  -4   0   9    0.06    0.32
  -4   0   8  256.01    6.49
  -4   0   7    0.26    0.30
   4   0  -7   -0.04    0.31
  -4   0   6  333.93    7.84
   4   0  -6  331.70    7.73
   4   0  -5    0.02    0.26
  -4   0   5   -0.20    0.26
   4   0  -4  121.10    3.18
   4   0  -4  118.68    2.91
   4   0  -3   -0.04    0.21
   4   0  -2  137.88    3.09
   4   0  -1    0.12    0.13
   4   0  -1    0.01    0.17
   4   0   0  366.24    7.86
  -4   0   0  362.76    7.85
   4   0   0  372.06    7.98
   4   0   1    2.95    0.26
   4   0   2 2019.25   43.11
   4   0   2 2007.10   42.77
   4   0   3    0.10    0.13
   4   0   4  930.78   20.08
   4   0   5    0.12    0.19
   4   0   6    3.48    0.36
   4   0   7    0.69    0.26
   4   0   8    5.22    0.43
   4   0   8    7.71    0.92
   4   0   9    0.09    0.50
   4   0   9   -0.03    0.28
   4   0  10  111.53    4.07
   4   0  10  114.08    2.98
   4   0  11    0.12    0.33
   4   0  12   40.46    1.39
   4   0  13    0.13    0.29
   4   0  14    6.77    0.50
  -4   0 -14    6.04    0.61
   4   0  14    6.14    0.45
   4   0  15   -0.16    0.24
  -4   0 -15   -0.07    0.34
  -4   0 -16   22.10    0.72
   4  -2 -16    6.16    0.36
   4   2 -16    5.99    0.37
  -4  -2  16    6.37    0.38
  -4  -2  15    1.73    0.32
   4   2 -15    1.73    0.35
   4  -2 -15    1.84    0.36
  -4  -2  14    0.48    0.36
   4  -2 -14    0.05    0.40
   4   2 -14    0.30    0.39
   4  -2 -13   10.35    0.71
  -4  -2  13   10.56    0.78
   4   2 -13   11.02    0.70
  -4  -2  12    4.55    0.61
   4  -2 -12    3.60    0.57
   4   2 -12    2.90    0.53
  -4  -2  11  216.83    5.34
  -4   2  11  200.07    5.93
   4   2 -11  216.98    5.14
   4  -2 -11  215.38    5.14
  -4  -2  11  205.93    5.97
  -4  -2  10    0.28    0.43
  -4  -2  10    0.50    0.43
  -4   2  10    1.14    0.46
  -4   2   9  158.03    4.55
   4   2  -9  154.15    4.79
   4   2  -8   22.41    1.44
  -4  -2   8   24.32    0.99
   4   2  -7   25.87    1.46
   4  -2  -7   27.76    1.43
   4  -2  -6   18.20    1.08
   4   2  -6   15.31    1.09
   4  -2  -5  301.78    7.29
   4   2  -5  304.62    7.48
   4  -2  -4  247.88    5.92
   4   2  -4  242.38    6.10
   4  -2  -3    4.85    0.48
   4   2  -3    4.76    0.61
   4   2  -2   33.25    1.07
  -4   2   2   33.86    0.98
   4  -2  -2   32.80    1.06
  -4  -2   2   35.30    1.15
  -4   2   1  343.53    7.86
  -4  -2   1  354.56    7.85
   4   2   0  152.27    3.53
   4   2   0  158.69    3.51
  -4   2   0  160.88    3.90
   4  -2   0  154.65    3.50
   4  -2   0  155.71    3.53
   4  -2   1  216.14    4.98
   4   2   1  227.55    4.98
   4  -2   2  922.60   19.45
   4   2   2  879.07   19.42
  -4  -2  -2  887.76   19.39
   4  -2   3  572.83   12.57
  -4  -2  -3  579.61   12.57
   4   2   3  568.47   12.69
   4  -2   3  558.51   12.70
   4   2   4   99.92    2.85
   4  -2   4  103.00    2.66
   4  -2   4  105.29    2.89
  -4  -2  -4  101.61    2.70
   4  -2   5  312.40    7.67
  -4  -2  -5  325.99    7.47
   4   2   5  313.24    7.66
   4  -2   5  317.06    7.35
   4  -2   6   79.50    2.72
   4  -2   6   86.09    2.40
   4   2   6   78.04    2.68
  -4  -2  -6   86.79    2.57
   4  -2   7   16.71    1.15
   4   2   7   14.40    1.08
  -4   2  -7   16.21    1.40
   4  -2   7   15.23    0.84
   4   2   8   11.09    1.02
  -4   2  -8   10.23    1.24
   4  -2   8   10.22    0.99
   4  -2   9    0.70    0.51
  -4   2  -9    1.28    0.75
   4   2   9    0.77    0.52
  -4   2 -10    0.75    0.72
   4   2  10    1.34    0.57
   4  -2  10    1.78    0.42
   4  -2  10    0.88    0.56
   4  -2  11   19.35    0.94
   4  -2  12   89.74    2.54
   4  -2  13   23.69    0.98
   4  -2  13   23.26    0.95
   4   2  13   22.00    0.91
   4  -2  14   55.03    1.61
   4  -2  14   52.96    1.56
  -4   2 -14   54.56    1.61
   4   2  14   53.87    1.55
  -4  -2 -14   53.07    1.60
   4   2  15    4.26    0.32
  -4  -2 -15    4.83    0.39
  -4   2 -15    4.99    0.40
   4  -2  15    4.50    0.33
  -4  -2 -16   20.56    0.63
  -4   2 -16   23.15    0.65
  -4  -4  15    3.26    0.31
  -4  -4  14    3.11    0.41
   4  -4 -13   18.47    0.72
  -4  -4  13   17.88    0.88
  -4  -4  12    6.18    0.61
   4  -4 -12    5.65    0.52
   4  -4 -11    2.56    0.49
  -4  -4  11    2.72    0.52
   4  -4 -10    0.14    0.44
   4  -4 -10    0.44    0.31
  -4  -4  10    0.48    0.42
  -4  -4   9   16.16    1.28
   4  -4  -9   19.27    1.53
  -4  -4   9   18.65    0.96
   4  -4  -9   18.33    0.91
   4   4  -9   18.10    1.62
   4  -4  -9   18.76    0.90
   4  -4  -8  148.08    3.85
  -4  -4   8  158.76    4.67
   4   4  -8  159.69    5.15
   4  -4  -8  148.07    4.74
   4   4  -7  134.36    4.49
  -4  -4   7  135.42    3.43
   4  -4  -7  127.51    3.37
  -4  -4   7  125.36    4.00
   4  -4  -7  130.29    4.13
  -4  -4   6  138.63    3.53
   4   4  -6  150.89    4.62
   4  -4  -6  137.43    3.52
   4  -4  -6  135.85    3.90
  -4  -4   6  137.65    4.12
   4  -4  -6  138.77    4.16
   4  -4  -5  225.62    6.07
  -4  -4   5  248.10    6.15
   4   4  -5  245.76    6.56
   4  -4  -5  224.47    5.71
   4   4  -4  218.09    5.89
   4  -4  -4  204.77    5.44
   4  -4  -3   65.11    2.20
   4  -4  -2  505.75   11.61
   4   4  -2  514.33   11.97
  -4   4   2  498.34   11.45
  -4   4   1  646.38   14.49
   4   4  -1  625.31   14.64
   4   4   0  100.79    2.96
  -4   4   0   91.18    3.01
  -4   4  -1  432.19   10.44
  -4   4  -2 1022.33   22.09
  -4  -4  -2  939.73   21.35
  -4  -4  -3  393.85    9.13
   4  -4   3  381.32    8.71
   4  -4   4    0.59    0.22
  -4  -4  -4    1.28    0.40
  -4   4  -4    1.72    0.75
  -4  -4  -5  107.83    3.19
   4  -4   5  105.00    3.01
  -4  -4  -6  257.87    6.65
   4  -4   6  255.62    6.48
  -4  -4  -6  258.31    6.22
   4  -4   6  259.66    5.95
   4  -4   6  261.44    5.97
  -4   4  -6  248.26    7.50
  -4   4  -7   30.66    2.09
   4  -4   7   29.02    1.07
  -4  -4  -7   31.59    1.30
   4  -4   7   28.22    1.44
   4  -4   8   37.10    1.29
  -4   4  -8   34.36    2.34
  -4  -4  -8   37.10    1.45
   4  -4   9   54.03    1.74
  -4   4  -9   55.49    3.07
  -4  -4  -9   56.78    1.88
   4  -4   9   55.01    1.58
   4  -4  10    4.07    0.49
  -4  -4 -10    3.45    0.52
   4  -4  10    4.34    0.40
   4  -4  11   51.32    1.67
   4  -4  11   50.34    1.51
  -4  -4 -11   52.76    1.68
   4  -4  12   -0.11    0.30
  -4  -4 -12   -0.05    0.36
  -4  -4 -12    0.40    0.35
   4  -4  12    0.02    0.22
   4  -4  13   31.25    1.10
   4  -4  14   -0.17    0.22
   4  -4  15    8.34    0.32
   4  -6 -14   19.36    0.58
  -4  -6  13   13.65    0.56
   4  -6 -13   14.25    0.60
  -4  -6  12   92.69    2.42
   4  -6 -12   95.06    2.45
   4  -6 -11    2.94    0.41
  -4  -6  11    2.95    0.37
   4  -6 -11    3.61    0.51
   4  -6 -10    1.30    0.49
   4  -6 -10    1.68    0.42
  -4  -6  10    1.29    0.33
   4  -6  -9    1.07    0.49
   4  -6  -9    1.48    0.43
  -4  -6   9    1.44    0.34
   4  -6  -8   31.93    1.36
   4  -6  -7   66.16    2.03
   4  -6  -7   61.90    2.80
   4   6  -7   69.97    3.24
   4  -6  -7   68.28    2.18
  -4  -6   7   64.59    2.10
  -4  -6   6   21.11    1.02
   4  -6  -6   20.85    1.08
   4  -6  -6   23.14    1.00
   4  -6  -6   20.73    1.52
   4  -6  -5   10.43    1.10
   4  -6  -5   12.07    0.82
  -4  -6   5   10.89    0.73
  -4  -6   4  106.19    2.89
   4  -6  -4  104.62    3.60
   4  -6  -4  106.64    2.98
  -4  -6   3   47.61    1.52
   4  -6  -3   49.53    2.16
   4  -6  -3   46.05    1.60
   4  -6  -3   47.58    1.43
   4   6  -3   46.89    2.35
   4  -6  -2  352.03    8.59
   4   6  -2  335.83    8.81
   4  -6  -2  328.69    7.57
   4  -6  -2  327.61    7.68
  -4   6   1    2.50    0.62
   4  -6  -1    3.04    0.43
   4  -6  -1    3.34    0.43
   4   6  -1    4.12    0.82
  -4   6   0    9.29    1.05
   4  -6   0   10.94    0.61
  -4  -6   0    9.78    0.70
  -4  -6  -1   31.54    1.26
  -4   6  -1   33.63    1.91
  -4  -6  -1   33.56    1.64
  -4   6  -2    5.99    1.00
  -4  -6  -2    4.83    0.61
  -4  -6  -2    3.97    0.70
  -4   6  -3  115.18    4.17
  -4  -6  -3  102.81    3.49
  -4  -6  -3  112.44    3.12
  -4  -6  -4  152.49    4.62
  -4   6  -4  163.11    5.43
  -4  -6  -4  158.86    4.20
   4  -6   5   86.67    2.49
  -4   6  -5   88.77    3.82
   4  -6   6   20.50    0.94
  -4   6  -6   19.90    1.89
  -4  -6  -6   18.42    1.14
   4  -6   7  363.63    8.48
  -4  -6  -7  375.56    8.83
  -4  -6  -8   68.84    2.32
   4  -6   8   69.98    2.03
   4  -6   9  245.53    5.86
  -4  -6  -9  261.73    6.29
  -4  -6  -9  261.38    6.16
  -4  -6 -10    9.23    0.71
   4  -6  10    9.97    0.55
  -4  -6 -10    9.49    0.73
  -4  -6 -11   72.61    2.04
   4  -6  11   70.63    1.87
  -4  -6 -11   66.83    1.98
  -4  -6 -12   50.05    1.47
   4  -6  13   12.38    0.48
  -4  -6 -13   11.02    0.48
   4  -8 -12    6.22    0.33
   4  -8 -11    8.67    0.47
  -4  -8  11    7.67    0.34
  -4  -8  10   61.97    1.56
   4  -8 -10   65.09    1.80
  -4  -8   9   32.82    1.15
   4  -8  -9   34.16    1.18
   4  -8  -9   34.97    1.25
   4  -8  -8    2.17    0.46
  -4  -8   8    2.69    0.45
   4  -8  -8    2.28    0.48
   4  -8  -7   19.36    0.92
  -4  -8   7   20.31    1.00
   4  -8  -6   32.13    1.20
   4  -8  -6   33.72    1.38
   4  -8  -6   31.38    1.11
   4  -8  -5   89.52    2.67
   4  -8  -5   88.28    2.43
   4  -8  -4   82.13    2.25
   4  -8  -4   81.40    2.48
   4  -8  -3  196.22    4.88
   4  -8  -3  189.69    4.63
   4  -8  -2    1.68    0.38
   4  -8  -2    2.15    0.44
   4  -8  -1   92.36    2.65
   4  -8  -1   97.57    2.67
   4  -8   0    1.29    0.42
  -4  -8  -1  109.67    3.11
   4  -8   1  110.60    3.08
  -4  -8  -2   35.73    1.47
  -4  -8  -2   35.09    1.27
   4  -8   2   34.19    1.38
  -4  -8  -3   83.85    2.60
  -4  -8  -3   80.26    2.27
  -4  -8  -4   40.47    1.64
   4  -8   4   37.70    1.45
  -4  -8  -4   36.58    1.34
  -4  -8  -5   16.70    0.90
   4  -8   5   16.62    0.92
  -4  -8  -5   15.00    1.01
   4  -8   6    2.66    0.47
  -4  -8  -6    3.68    0.58
  -4  -8  -6    2.28    0.61
  -4  -8  -7  115.34    3.09
   4  -8   7  116.90    2.82
   4  -8   7  117.17    3.08
  -4  -8  -8    1.23    0.47
  -4  -8  -8    1.54    0.47
   4  -8   8    1.36    0.27
   4  -8   8    0.82    0.31
  -4  -8  -9   15.50    0.80
   4  -8   9   15.70    0.59
  -4  -8  -9   15.71    0.78
   4  -8  10   24.10    0.74
  -4  -8 -10   24.32    0.90
  -4  -8 -11   14.67    0.57
   4  -8  11   14.86    0.48
   4 -10  -7   -0.01    0.07
   4 -10  -6   25.56    0.90
  -4 -10   6   26.20    0.93
  -4 -10   5   28.32    1.00
   4 -10  -5   25.19    0.84
   4 -10  -5   25.90    0.95
  -4 -10   4    3.77    0.44
   4 -10  -4    3.07    0.36
   4 -10  -4    3.32    0.38
   4 -10  -3    5.93    0.44
  -4 -10   3    6.15    0.52
  -4 -10   2   21.32    0.92
  -4 -10   1    1.09    0.33
   4 -10  -1    0.94    0.28
   4 -10   0   13.69    0.68
  -4 -10   0   14.48    0.69
   4 -10   1   42.91    1.38
   4 -10   2   32.27    1.14
   4 -10   3    5.12    0.45
  -4 -10  -3    4.94    0.44
   4 -10   4    1.67    0.33
  -4 -10  -4    1.75    0.35
  -4 -10  -5    2.99    0.37
   4 -10   5    3.16    0.35
  -4 -10  -6    0.70    0.26
   4 -10   6    1.16    0.24
   5  -1 -17    0.20    0.15
   5   1 -17    0.56    0.16
  -5   1  16   20.23    0.73
   5  -1 -16   19.27    0.71
   5   1 -16   19.94    0.72
  -5  -1  16   19.24    0.69
  -5  -1  15   33.96    1.17
   5   1 -15   34.43    1.15
   5  -1 -15   34.88    1.16
   5   1 -14   -0.15    0.43
   5  -1 -14    0.03    0.44
  -5  -1  14    0.12    0.35
  -5  -1  13  254.67    6.05
  -5   1  13  242.90    5.86
   5   1 -13  241.50    5.87
   5  -1 -13  254.82    5.90
  -5   1  12   69.38    2.12
   5   1 -12   74.66    2.16
   5  -1 -12   72.65    2.15
  -5  -1  12   70.88    2.25
  -5  -1  11  635.90   14.13
  -5   1  11  614.14   14.89
   5   1 -11  616.61   13.92
  -5   1  11  634.75   14.00
   5  -1 -11  628.38   13.94
  -5   1  10    1.05    0.44
  -5   1  10    1.32    0.38
  -5   1   9   53.12    2.13
  -5   1   8   20.52    1.16
   5   1  -8   21.06    1.18
  -5  -1   8   19.91    1.15
  -5  -1   7   77.91    2.43
   5  -1  -7   78.96    2.70
  -5   1   7   68.81    2.36
   5   1  -7   70.74    2.39
  -5  -1   6    4.89    0.54
   5   1  -6    4.05    0.54
   5  -1  -6    3.94    0.62
  -5  -1   5  208.81    5.20
   5   1  -5  208.69    5.21
   5  -1  -5  217.41    5.32
   5   1  -4  483.98   10.94
   5  -1  -4  488.74   10.99
   5   1  -3  337.69    7.68
   5   1  -2  457.54   10.43
   5   1  -2  471.41   10.44
   5  -1  -2  472.59   10.44
  -5  -1   2  484.28   10.40
   5  -1  -1  860.81   18.32
   5   1  -1  854.36   18.40
   5  -1  -1  835.91   18.37
   5   1  -1  843.82   18.37
  -5  -1   0   48.47    1.23
   5   1   0   49.71    1.28
   5   1   0   48.53    1.25
   5  -1   0   46.75    1.27
   5  -1   0   49.24    1.24
   5  -1   0   45.73    1.25
   5   1   1 6270.39  134.03
   5  -1   1 6323.08  134.04
   5   1   2  664.52   14.65
   5  -1   2  648.12   14.66
  -5  -1  -2  677.91   14.38
   5  -1   3 1674.93   36.06
  -5  -1  -3 1693.61   36.10
   5  -1   3 1675.65   36.42
   5   1   3 1705.20   36.42
   5   1   4   55.17    1.86
   5  -1   4   55.05    1.88
   5  -1   4   59.73    1.54
  -5  -1  -4   56.23    1.61
   5   1   5  154.94    4.18
   5  -1   5  160.13    4.21
   5  -1   5  151.80    3.69
   5  -1   6  126.01    3.82
   5  -1   6  128.97    3.27
   5   1   6  132.66    3.28
   5   1   6  132.91    3.83
   5   1   7  338.18    8.25
   5  -1   7  307.49    8.17
   5  -1   8   18.16    1.27
   5   1   8   16.97    1.23
   5  -1   8   16.16    0.76
   5   1   8   17.27    0.71
   5   1   9   22.88    1.55
   5   1   9   25.05    0.93
   5  -1   9   26.57    1.02
   5  -1   9   25.27    1.62
   5   1  10    4.42    0.42
   5   1  10    2.57    0.68
  -5   1 -10    2.29    0.85
   5  -1  10    3.19    0.75
   5  -1  10    3.29    0.45
   5   1  11    9.75    0.59
   5  -1  11    9.67    0.67
   5  -1  12    3.89    0.47
   5   1  12    3.53    0.38
   5   1  13    5.63    0.49
   5   1  13    5.01    0.41
   5  -1  13    5.45    0.50
   5  -1  13    4.94    0.47
   5  -1  14   54.55    1.60
  -5   1 -14   53.00    1.64
  -5  -1 -14   51.79    1.63
   5   1  14   55.35    1.60
   5  -1  14   56.29    1.60
   5  -1  15   36.89    1.09
  -5  -1 -15   35.87    1.12
   5   1  15   34.27    1.06
  -5   1 -15   34.47    1.11
  -5   1 -16    8.84    0.40
  -5  -1 -16    8.18    0.39
   5   3 -16    0.30    0.16
   5  -3 -16    0.22    0.12
  -5  -3  15   17.87    0.68
  -5   3  15   17.89    0.66
   5   3 -15   18.10    0.66
   5  -3 -15   18.42    0.66
  -5  -3  15   17.41    0.75
   5  -3 -14   29.33    1.01
   5   3 -14   29.19    1.01
  -5  -3  14   29.41    1.15
   5  -3 -13   33.03    1.14
   5   3 -13   32.03    1.14
   5   3 -12    2.64    0.45
   5  -3 -12    2.05    0.44
  -5  -3  11  126.21    3.52
   5  -3 -11  131.06    3.26
   5   3 -11  127.45    3.25
   5  -3 -11  126.35    3.23
  -5  -3  10    4.19    0.59
   5  -3 -10    3.62    0.43
   5  -3 -10    4.35    0.91
   5   3 -10    5.09    0.92
  -5   3  10    2.35    0.56
  -5  -3  10    3.43    0.72
   5  -3 -10    3.19    0.50
   5   3 -10    4.27    0.51
  -5  -3   9    1.82    0.58
   5  -3  -9    3.01    0.78
   5   3  -9    1.36    0.65
   5  -3  -8   12.49    0.64
  -5  -3   8   12.19    0.75
   5   3  -8   11.46    1.15
   5  -3  -8   12.77    1.11
  -5  -3   8   12.82    1.02
  -5  -3   7   66.01    1.96
   5  -3  -7   66.53    2.53
   5   3  -7   68.08    2.69
  -5  -3   7   67.97    2.44
   5   3  -6   12.99    1.12
  -5  -3   6   14.75    0.98
   5  -3  -6   15.68    1.08
   5   3  -5    2.62    0.67
   5  -3  -5    1.61    0.47
   5   3  -5    0.92    0.43
   5  -3  -5    1.52    0.50
  -5  -3   5    1.58    0.45
   5  -3  -4  209.69    5.46
   5   3  -4  219.16    5.75
   5  -3  -4  229.36    5.37
   5   3  -4  216.02    5.34
   5   3  -3   83.35    2.33
  -5  -3   3   92.88    2.64
   5   3  -3   92.09    2.83
   5  -3  -3   87.69    2.57
   5  -3  -3   91.86    2.36
  -5   3   2  226.28    5.27
  -5  -3   2  219.22    5.42
  -5   3   1  111.95    2.97
   5  -3  -1  113.44    2.91
   5   3  -1  110.70    3.08
   5   3  -1  104.39    2.50
   5  -3  -1  107.32    2.49
  -5   3   0  840.43   18.30
   5   3   0  786.82   17.68
   5   3   0  857.74   18.20
   5  -3   0  830.95   17.69
   5   3   1  699.21   15.30
  -5   3  -1  711.89   16.04
   5  -3   1  711.35   15.31
   5   3   2  409.14    9.36
  -5   3  -2  432.22   10.19
   5  -3   2  429.11    9.41
  -5  -3  -2  431.70    9.55
   5  -3   3    2.06    0.32
   5   3   3    1.81    0.29
  -5  -3  -3    2.18    0.37
  -5   3  -3    1.94    0.66
  -5   3  -4  274.02    7.19
   5  -3   4  264.05    6.37
   5   3   4  269.01    6.34
  -5  -3  -4  260.95    6.31
   5   3   5  111.56    3.10
  -5  -3  -5  103.71    3.01
   5  -3   5  106.03    3.10
  -5   3  -6   64.27    2.91
   5   3   6   70.05    2.35
   5  -3   6   67.13    2.35
   5  -3   7   52.37    1.57
  -5   3  -7   54.23    2.71
   5  -3   7   52.70    2.12
   5   3   7   51.49    2.06
   5   3   8   98.66    3.32
  -5   3  -8   98.10    4.03
   5  -3   8   98.13    2.61
  -5  -3  -8   95.35    2.72
   5  -3   8   97.00    3.35
   5   3   9   45.83    2.20
   5  -3   9   49.09    2.28
  -5   3  -9   49.14    2.85
   5  -3   9   51.63    1.63
   5  -3  10    5.48    0.54
   5  -3  11   82.18    2.35
   5   3  11   78.93    2.19
   5  -3  11   80.43    2.22
   5   3  12   19.86    0.83
   5  -3  12   20.59    0.85
  -5   3 -13   22.62    0.91
   5  -3  13   22.41    0.85
  -5  -3 -13   21.10    0.91
   5   3  13   21.71    0.82
   5   3  14  108.25    2.61
   5  -3  14  106.16    2.63
  -5  -3 -14  110.96    2.67
  -5   3 -14  107.56    2.66
  -5  -3 -15    2.81    0.25
  -5   3 -15    2.63    0.26
  -5  -5  14   31.93    1.03
  -5  -5  13    2.87    0.38
   5  -5 -13    2.68    0.37
   5  -5 -12   12.72    0.71
  -5  -5  12   13.60    0.76
  -5  -5  11   68.32    2.08
   5  -5 -11   66.24    1.98
   5  -5 -10   24.98    1.06
  -5  -5  10   23.88    1.10
   5  -5 -10   21.46    0.99
   5  -5  -9    2.57    0.53
  -5  -5   9    3.24    0.49
   5  -5  -9    3.46    0.51
   5  -5  -8   61.71    1.99
   5  -5  -8   63.59    1.92
  -5  -5   8   62.70    1.95
   5  -5  -8   56.29    2.65
   5   5  -8   65.47    3.04
  -5  -5   8   63.55    2.05
   5  -5  -7    4.48    0.54
   5   5  -7    6.96    1.09
  -5  -5   7    5.71    0.62
   5  -5  -7    5.23    0.88
   5   5  -6    3.69    0.91
  -5  -5   6    5.11    0.56
   5  -5  -6    4.83    0.58
   5  -5  -6    5.04    0.81
   5   5  -5   50.26    2.50
  -5  -5   5   55.75    1.74
   5  -5  -5   55.00    2.26
   5  -5  -4    9.38    0.64
   5  -5  -4   10.11    0.92
   5   5  -3   17.37    1.33
   5  -5  -3   15.94    1.10
   5   5  -2  198.03    5.59
  -5   5   2  198.47    5.14
   5   5  -1    1.10    0.56
  -5   5   1    2.36    0.55
  -5   5   0   94.63    3.19
  -5   5  -1   -0.08    0.56
  -5  -5  -2   39.87    1.64
  -5   5  -2   37.83    2.05
  -5   5  -3    9.27    1.16
  -5  -5  -3    9.51    0.81
  -5  -5  -4   42.82    1.59
  -5   5  -4   42.81    2.37
  -5  -5  -4   42.18    1.75
  -5   5  -5   55.06    2.80
  -5  -5  -5   52.34    1.88
  -5  -5  -5   53.51    2.12
   5  -5   5   55.00    1.66
  -5   5  -6    4.46    1.04
   5  -5   6    3.79    0.37
  -5  -5  -6    4.05    0.65
   5  -5   6    4.37    0.47
   5  -5   7   66.90    1.89
  -5  -5  -7   68.36    2.26
   5  -5   7   66.80    1.94
   5  -5   8   18.26    0.82
  -5  -5  -8   19.39    1.09
   5  -5   9    4.99    0.47
  -5  -5  -9    3.93    0.65
  -5  -5 -10   13.77    0.87
   5  -5  10   14.22    0.73
  -5  -5 -11   10.97    0.73
   5  -5  11   10.89    0.62
   5  -5  12   14.44    0.66
  -5  -5 -12   14.29    0.73
  -5  -5 -13   74.49    1.90
   5  -5  14   29.61    0.83
   5  -7 -13    7.59    0.38
   5  -7 -12   21.53    0.79
   5  -7 -11    2.20    0.32
   5  -7 -11    2.55    0.43
   5  -7 -10   48.35    1.61
   5  -7 -10   52.18    1.61
  -5  -7   9   24.22    1.03
   5  -7  -9   23.18    1.08
   5  -7  -8   20.04    0.99
   5  -7  -8   22.02    1.08
   5  -7  -7    1.87    0.52
   5  -7  -7    2.39    0.52
  -5  -7   6    1.01    0.41
   5  -7  -6    2.09    0.48
   5  -7  -5    6.08    0.66
   5  -7  -5    6.10    0.57
  -5  -7   5    6.37    0.59
   5  -7  -4   29.14    1.11
   5  -7  -4   27.90    1.80
  -5  -7   4   29.71    1.18
   5   7  -4   25.36    1.87
   5  -7  -4   29.68    1.27
   5  -7  -3  178.61    4.50
   5  -7  -3  174.48    4.28
   5   7  -3  181.75    5.67
   5  -7  -3  174.21    4.24
   5  -7  -3  185.25    5.49
   5  -7  -2  297.42    7.01
   5  -7  -2  285.48    8.01
   5  -7  -2  298.77    6.90
   5  -7  -1   93.84    2.63
   5  -7  -1   96.49    2.63
   5  -7   0   90.69    2.49
   5  -7   0   93.86    3.43
   5  -7   0   89.88    2.56
  -5  -7   0   90.17    3.33
  -5  -7   0   91.87    2.62
  -5  -7  -1   67.94    2.75
   5  -7   1   72.45    2.87
   5  -7   1   70.85    2.12
  -5  -7  -1   68.17    2.20
  -5   7  -1   63.85    2.89
  -5  -7  -2    2.18    0.56
  -5  -7  -2    0.89    0.54
  -5   7  -2    1.30    0.73
   5  -7   2    2.08    0.68
   5  -7   3   12.85    0.81
  -5  -7  -3   13.58    1.18
  -5  -7  -3   14.16    0.98
  -5   7  -3   12.61    1.42
   5  -7   4   73.46    2.24
  -5  -7  -4   72.12    2.43
   5  -7   5   22.64    0.83
  -5  -7  -5   22.42    1.24
   5  -7   5   21.84    1.06
   5  -7   6   26.91    1.15
   5  -7   7  252.64    6.08
  -5  -7  -7  257.96    6.42
  -5  -7  -7  256.43    6.17
  -5  -7  -8   45.74    1.74
   5  -7   8   43.59    1.45
  -5  -7  -9   63.80    2.08
  -5  -7  -9   61.75    1.97
   5  -7   9   65.95    1.76
  -5  -7 -10   41.22    1.37
   5  -7  10   40.10    1.19
  -5  -7 -10   39.45    1.39
  -5  -7 -11   25.44    0.92
  -5  -7 -11   28.36    0.99
   5  -7  11   26.75    0.85
  -5  -7 -12   23.79    0.80
   5  -7  12   25.55    0.74
   5  -9 -10    0.70    0.22
   5  -9  -9   58.12    1.53
   5  -9  -9   56.73    1.60
  -5  -9   8    1.48    0.30
   5  -9  -8    1.66    0.32
  -5  -9   7    7.49    0.58
   5  -9  -7    8.10    0.51
   5  -9  -7    8.79    0.60
   5  -9  -6    9.37    0.65
   5  -9  -6   10.39    0.57
  -5  -9   6   10.27    0.69
   5  -9  -6    9.46    0.54
  -5  -9   5    2.17    0.47
   5  -9  -5    1.43    0.37
   5  -9  -5    1.54    0.33
   5  -9  -5    1.67    0.42
   5  -9  -4   23.88    1.06
   5  -9  -3  111.53    3.01
   5  -9  -2   98.97    2.63
   5  -9  -2   99.36    2.70
   5  -9  -1    8.24    0.60
   5  -9  -1    8.23    0.57
   5  -9   0    9.05    0.65
  -5  -9   0    9.59    0.69
  -5  -9  -1    2.59    0.46
   5  -9   1    3.00    0.46
  -5  -9  -1    2.05    0.40
   5  -9   2   87.91    2.50
  -5  -9  -2   84.79    2.52
  -5  -9  -3    2.58    0.53
  -5  -9  -4   16.04    0.94
   5  -9   4   17.88    0.88
  -5  -9  -4   16.42    0.75
  -5  -9  -5   15.55    0.75
   5  -9   5   17.42    0.84
  -5  -9  -5   17.87    0.95
  -5  -9  -6    9.12    0.58
  -5  -9  -6    9.97    0.70
   5  -9   6    9.06    0.58
   5  -9   7   -0.16    0.25
  -5  -9  -7   -0.08    0.35
  -5  -9  -7    0.17    0.31
  -5  -9  -8    4.50    0.40
  -5  -9  -9    0.79    0.25
   5 -11  -3    6.46    0.34
   5 -11  -2    7.07    0.39
   5 -11  -1    0.14    0.24
   5 -11   3    1.53    0.22
   6   0 -17   -0.08    0.17
   6   0 -16   31.68    0.99
   6   0 -15    0.29    0.38
  -6   0  15    0.06    0.25
  -6   0  14   98.99    2.72
   6   0 -14  103.59    2.71
  -6   0  13   -0.34    0.36
   6   0 -13    0.09    0.44
   6   0 -12  947.64   20.84
  -6   0  12  953.43   20.97
  -6   0  11    0.16    0.41
  -6   0  11    0.35    0.42
   6   0 -11    0.73    0.47
  -6   0  10    0.78    0.46
  -6   0   9    0.06    0.36
  -6   0   8    6.04    0.66
  -6   0   7    0.18    0.31
  -6   0   6  114.62    3.07
   6   0  -6  102.66    2.72
   6   0  -5   -0.02    0.21
  -6   0   4 2393.01   50.86
   6   0  -4 2369.73   51.02
   6   0  -4 2354.01   50.57
   6   0  -3    0.11    0.17
   6   0  -2 3215.95   68.71
   6   0  -1    0.27    0.22
   6   0  -1    0.16    0.19
  -6   0   1   -0.01    0.14
   6   0   0   15.48    0.59
  -6   0   0   14.52    0.44
   6   0   0   15.03    0.45
   6   0   1    0.34    0.22
   6   0   2  247.16    5.74
   6   0   3    0.21    0.32
   6   0   4 1178.12   25.84
   6   0   5    2.30    0.50
   6   0   6  860.42   19.47
   6   0   7    0.80    0.44
   6   0   8    5.05    0.76
   6   0   8    5.36    0.42
   6   0   9    0.35    0.27
   6   0   9    0.54    0.56
   6   0  10   21.62    0.93
   6   0  10   22.20    1.57
   6   0  11    0.22    0.31
   6   0  12   17.37    0.84
   6   0  12   16.72    0.80
   6   0  13    0.03    0.31
   6   0  13   -0.19    0.26
   6   0  14   43.83    1.36
   6   0  15    0.10    0.21
  -6   0 -15   -0.21    0.34
   6   0  15   -0.04    0.15
  -6   0 -16   14.77    0.53
   6   2 -16   95.57    2.32
  -6  -2  16   94.35    2.36
  -6  -2  16   97.11    2.40
   6  -2 -16  101.98    2.33
  -6  -2  15    0.67    0.31
   6  -2 -15    0.92    0.34
   6   2 -15    0.46    0.33
   6  -2 -14    1.02    0.39
   6   2 -14    0.88    0.40
  -6  -2  14    1.26    0.42
   6  -2 -13    2.10    0.47
   6   2 -13    2.12    0.47
  -6  -2  13    2.03    0.50
   6   2 -12   48.79    1.57
  -6  -2  12   46.16    1.72
   6  -2 -12   48.13    1.57
   6   2 -11   55.17    1.70
   6  -2 -11   56.66    2.90
  -6  -2  11   54.35    1.88
  -6   2  11   53.11    2.37
  -6  -2  11   50.91    2.33
   6   2 -11   52.43    2.83
   6  -2 -11   52.89    1.68
  -6   2  10    4.52    0.70
  -6   2   9   57.43    2.31
  -6  -2   8   66.72    1.95
   6  -2  -8   66.92    2.67
   6   2  -8   65.71    2.49
   6   2  -7   39.17    1.76
   6  -2  -7   41.15    1.86
   6  -2  -6  256.64    6.45
   6   2  -6  247.74    6.40
   6   2  -5  200.98    5.26
   6  -2  -5  207.92    5.25
   6  -2  -4   12.10    0.78
   6  -2  -4   10.50    0.73
   6   2  -4   11.55    0.81
   6   2  -4   10.77    0.75
   6  -2  -3  140.66    3.45
   6   2  -3  132.96    3.59
   6   2  -3  132.07    3.44
   6   2  -2    1.87    0.48
   6  -2  -2    1.98    0.38
  -6   2   2    1.93    0.28
   6   2  -2    2.31    0.34
  -6  -2   2    1.98    0.34
   6  -2  -1    0.36    0.31
   6  -2  -1    0.40    0.22
   6   2  -1    0.25    0.24
  -6   2   1    0.40    0.30
  -6  -2   1    0.56    0.26
   6   2   0 1083.20   23.44
   6  -2   0 1089.24   23.44
   6  -2   0 1083.08   23.39
   6   2   0 1094.46   23.40
   6   2   1 1463.37   31.73
   6  -2   1 1490.93   31.75
  -6  -2  -2  335.43    7.62
   6  -2   2  339.60    7.76
   6   2   2  357.12    7.77
   6   2   3   11.90    0.66
  -6  -2  -3   10.25    0.53
   6  -2   3    9.97    0.63
   6   2   4   12.96    0.75
   6  -2   4   11.84    0.75
  -6  -2  -4   11.50    0.61
   6  -2   5   18.92    0.80
   6  -2   5   19.43    1.05
  -6  -2  -5   18.23    0.87
   6   2   5   20.27    1.06
   6   2   6    1.96    0.49
   6  -2   6    0.78    0.26
   6  -2   6    1.44    0.47
   6  -2   7   30.94    1.58
   6  -2   7   31.39    1.08
   6   2   7   31.46    1.57
   6  -2   8  144.03    4.46
   6   2   8  144.92    4.45
  -6   2  -8  142.00    5.05
  -6   2  -9    5.87    1.11
   6   2   9    7.43    0.89
   6  -2   9    7.82    0.93
   6  -2  10   14.21    1.23
   6   2  10   16.19    1.31
   6  -2  10   17.19    0.85
  -6   2 -10   13.83    1.60
   6  -2  11   44.74    1.54
   6   2  11   45.57    1.48
   6  -2  12   14.34    0.79
   6  -2  12   15.41    0.77
   6   2  12   15.35    0.75
   6   2  13    7.18    0.50
   6  -2  13    6.89    0.51
   6  -2  13    6.96    0.53
  -6   2 -14    5.12    0.48
   6  -2  14    4.37    0.38
  -6  -2 -14    4.36    0.48
   6   2  14    4.46    0.36
   6  -2  14    5.24    0.39
  -6  -2 -15   39.72    1.16
  -6   2 -15   42.84    1.18
   6  -2  15   40.70    1.14
  -6  -4  15    4.39    0.34
  -6  -4  14    3.38    0.40
   6  -4 -13   23.08    0.88
  -6  -4  13   25.70    1.09
   6  -4 -13   25.86    0.87
  -6  -4  12    2.80    0.50
   6  -4 -12    1.47    0.42
  -6  -4  11    1.00    0.46
   6  -4 -11    1.07    0.45
  -6  -4  10   38.28    1.47
   6  -4 -10   36.25    1.27
   6  -4 -10   34.36    1.29
  -6  -4   9    2.56    0.51
   6   4  -9    3.64    0.86
   6  -4  -9    2.66    0.76
   6  -4  -9    3.33    0.50
  -6  -4   9    1.17    0.54
   6  -4  -9    2.40    0.42
  -6  -4   8   59.43    2.47
   6  -4  -8   59.12    1.81
   6  -4  -8   59.25    2.59
   6   4  -8   54.54    2.63
   6   4  -7   68.15    2.80
  -6  -4   7   64.09    2.51
   6  -4  -7   58.80    2.52
   6  -4  -7   63.26    1.89
   6  -4  -6   44.65    1.46
   6  -4  -6   45.87    1.74
  -6  -4   6   48.32    2.00
  -6  -4   6   43.15    1.50
   6  -4  -6   42.91    1.97
   6   4  -6   43.73    2.20
   6  -4  -5  239.19    6.22
   6  -4  -5  229.81    5.73
   6   4  -5  245.30    6.54
  -6  -4   4   13.91    0.97
   6  -4  -4   14.49    0.97
   6   4  -4   16.76    1.24
   6  -4  -3    0.46    0.41
  -6  -4   3    0.81    0.45
   6   4  -2  435.70   10.31
  -6   4   2  424.35    9.86
  -6   4   1  635.37   14.46
   6  -4  -1  635.06   14.35
   6   4  -1  631.04   14.58
  -6   4   0   -0.05    0.50
  -6   4  -1    0.69    0.58
  -6   4  -2  565.59   13.57
  -6  -4  -2  568.12   12.83
  -6   4  -3   89.05    3.29
  -6  -4  -3   86.78    2.60
   6  -4   3   87.74    2.37
  -6  -4  -4    4.08    0.52
   6  -4   4    4.51    0.44
  -6   4  -4    5.24    0.92
  -6   4  -5    0.31    0.71
   6  -4   5    0.79    0.29
   6  -4   6    1.89    0.43
   6  -4   6    2.29    0.32
   6  -4   6    2.32    0.32
   6  -4   7    1.85    0.34
  -6   4  -7    1.16    0.93
  -6  -4  -7    1.81    0.55
   6  -4   8    9.28    0.60
  -6   4  -8   10.35    1.46
  -6  -4  -8    9.30    0.80
   6  -4   9   14.59    0.65
  -6  -4  -9   13.11    0.89
   6  -4   9   14.46    0.76
   6  -4  10   33.13    1.23
  -6  -4 -10   33.40    1.31
   6  -4  10   31.73    1.08
  -6  -4 -11   38.49    1.42
   6  -4  11   40.80    1.40
   6  -4  11   42.72    1.28
  -6  -4 -12    4.85    0.46
   6  -4  12    4.54    0.36
  -6  -4 -12    4.66    0.49
   6  -4  12    5.11    0.46
   6  -4  13   32.99    1.10
   6  -4  14    1.17    0.22
   6  -6 -14    0.40    0.18
   6  -6 -13    3.44    0.34
  -6  -6  13    2.76    0.28
   6  -6 -12   38.33    1.23
  -6  -6  12   37.10    1.20
   6  -6 -11    6.60    0.51
  -6  -6  11    6.94    0.53
   6  -6 -11    7.72    0.62
  -6  -6  10  136.40    3.55
   6  -6 -10  144.55    3.61
   6  -6 -10  138.68    3.62
  -6  -6   9   23.68    1.00
   6  -6  -9   24.07    1.09
   6  -6  -9   21.99    1.04
   6  -6  -8   14.21    0.86
  -6  -6   8   12.58    0.86
   6  -6  -7    5.61    0.64
   6  -6  -7    6.49    0.63
   6   6  -7    6.64    1.14
  -6  -6   7    6.66    0.67
   6  -6  -7    5.03    0.88
   6  -6  -6   27.37    1.23
   6  -6  -6   28.83    1.78
   6  -6  -6   29.23    1.13
   6   6  -6   30.44    2.01
  -6  -6   6   27.24    1.22
  -6  -6   5   63.20    2.00
   6  -6  -5   63.21    2.01
   6  -6  -5   62.39    2.65
   6   6  -5   62.81    2.89
   6   6  -4   46.97    2.43
  -6  -6   4   48.67    1.65
   6  -6  -4   49.78    2.26
   6  -6  -4   49.42    1.66
   6   6  -3   48.73    2.32
   6  -6  -3   42.88    1.49
   6  -6  -3   42.79    1.35
   6  -6  -3   44.50    2.06
   6  -6  -2   38.58    1.34
   6  -6  -2   37.58    1.27
   6   6  -2   36.63    1.97
   6  -6  -1   20.31    1.35
   6  -6  -1   19.52    0.86
   6  -6  -1   19.27    0.85
   6  -6   0   48.87    1.57
   6  -6   0   51.62    1.54
   6  -6   0   51.12    2.18
  -6  -6   0   49.71    1.67
  -6   6   0   52.20    2.29
   6  -6   1    9.17    0.95
   6  -6   1   10.29    0.64
  -6  -6  -1    8.87    0.73
  -6   6  -1    8.30    1.07
  -6  -6  -1    7.99    0.87
  -6   6  -2   62.02    2.82
  -6  -6  -2   63.08    2.40
  -6  -6  -2   60.08    2.03
   6  -6   2   60.33    1.85
  -6   6  -3    2.11    0.92
   6  -6   3    3.51    0.46
  -6  -6  -3    2.97    0.64
  -6  -6  -3    3.67    0.67
  -6  -6  -4   40.03    1.63
   6  -6   4   38.00    1.40
  -6   6  -4   41.66    2.44
  -6   6  -5  197.46    6.63
   6  -6   5  204.56    4.98
  -6  -6  -6  135.59    3.76
   6  -6   6  128.79    3.41
  -6   6  -6  124.61    5.00
  -6  -6  -7   97.41    2.92
   6  -6   7   89.25    2.54
  -6  -6  -8   53.50    1.98
  -6  -6  -9    2.69    0.59
   6  -6   9    3.13    0.35
   6  -6  10   11.70    0.57
  -6  -6 -10   12.40    0.80
  -6  -6 -10   12.17    0.79
  -6  -6 -11    3.01    0.39
  -6  -6 -11    3.10    0.51
   6  -6  12   45.79    1.23
   6  -6  12   41.53    1.16
  -6  -6 -12   43.64    1.30
  -6  -6 -13   -0.14    0.20
   6  -8 -12    0.60    0.21
   6  -8 -11    7.03    0.43
   6  -8 -10   17.79    0.76
   6  -8  -9    0.85    0.38
  -6  -8   9    0.80    0.33
   6  -8  -9    0.77    0.33
   6  -8  -8    3.40    0.51
   6  -8  -8    3.23    0.48
  -6  -8   8    3.83    0.49
   6  -8  -7   19.83    0.90
   6  -8  -6   13.17    0.69
   6  -8  -6   12.45    0.72
   6  -8  -6   14.29    0.87
   6  -8  -5  152.98    3.82
   6  -8  -5  158.67    4.08
   6  -8  -4   16.15    0.75
   6  -8  -4   14.39    0.89
   6  -8  -3   -0.03    0.28
   6  -8  -3    0.18    0.41
   6  -8  -2    0.07    0.36
   6  -8  -2    0.06    0.32
   6  -8  -1  101.32    2.83
   6  -8  -1  108.79    2.89
   6  -8   0   22.25    1.04
   6  -8   1   79.03    2.36
  -6  -8  -1   79.58    2.44
  -6  -8  -2   12.85    0.92
  -6  -8  -3   12.69    0.76
  -6  -8  -3   12.81    0.94
   6  -8   3   12.25    0.79
   6  -8   4    5.28    0.59
  -6  -8  -4    5.18    0.69
  -6  -8  -4    5.00    0.59
   6  -8   5    0.37    0.37
  -6  -8  -5   -0.22    0.55
  -6  -8  -5    0.78    0.50
   6  -8   6   20.66    0.75
  -6  -8  -6   21.26    1.02
  -6  -8  -6   20.72    1.15
   6  -8   6   20.39    0.95
   6  -8   7    6.32    0.52
   6  -8   7    6.69    0.43
  -6  -8  -8   11.92    0.72
  -6  -8  -8   10.72    0.76
   6  -8   8   10.62    0.57
   6  -8   8   11.97    0.52
  -6  -8  -9    1.20    0.38
   6  -8   9    1.26    0.24
  -6  -8  -9    1.81    0.42
  -6  -8 -10    2.59    0.33
   6  -8  10    2.49    0.25
   6  -8  11   18.65    0.54
  -6  -8 -11   17.92    0.62
   6 -10  -7   -0.02    0.06
  -6 -10   6   20.56    0.81
   6 -10  -6   19.99    0.66
   6 -10  -6   21.84    0.78
   6 -10  -5   14.75    0.66
   6 -10  -5   14.33    0.60
   6 -10  -4    5.78    0.43
  -6 -10   4    5.09    0.48
   6 -10  -4    4.69    0.42
  -6 -10   3    1.33    0.37
   6 -10  -3    0.83    0.26
  -6 -10   2   -0.03    0.29
  -6 -10   1    7.35    0.54
   6 -10  -1    9.02    0.51
   6 -10   0    0.33    0.27
  -6 -10   0    0.81    0.29
   6 -10   1    0.75    0.30
   6 -10   2    1.44    0.33
  -6 -10  -3   51.34    1.52
   6 -10   4  109.95    2.73
  -6 -10  -4  105.57    2.73
  -6 -10  -5   33.95    1.13
   6 -10   5   37.12    1.12
   7   1 -17    0.40    0.15
   7  -1 -17    0.47    0.17
   7  -1 -16    6.55    0.41
   7   1 -16    6.22    0.41
  -7  -1  16    5.79    0.37
   7  -1 -15   29.42    1.04
   7   1 -15   29.58    1.04
  -7  -1  15   29.80    1.08
  -7  -1  14    2.75    0.47
   7  -1 -14    2.48    0.48
   7   1 -14    3.27    0.49
  -7   1  13   86.01    2.50
   7   1 -13   90.62    2.51
  -7  -1  13   94.11    2.68
   7  -1 -13   93.74    2.52
  -7   1  12   12.82    0.75
  -7  -1  12   12.01    0.84
   7  -1 -12   13.00    0.79
   7   1 -12   13.11    0.81
   7  -1 -11  109.13    2.84
   7  -1 -11  100.56    4.16
  -7   1  11  106.57    2.90
   7   1 -11  105.20    4.22
   7   1 -11  106.46    2.83
  -7   1  11  101.93    3.62
  -7   1  10  211.83    5.95
  -7   1   9    6.56    0.74
  -7   1   8   81.41    2.75
  -7  -1   8   81.72    2.75
  -7   1   7 1091.39   23.81
   7   1  -7 1042.93   23.58
  -7  -1   7 1104.69   23.84
   7  -1  -7 1044.14   24.10
   7  -1  -6   12.56    0.95
   7   1  -6   13.25    0.80
   7   1  -5 1299.55   28.55
   7  -1  -5 1333.68   28.82
  -7  -1   4   79.41    2.26
   7  -1  -4   76.33    2.38
   7   1  -4   81.41    2.42
   7   1  -4   77.47    2.20
   7  -1  -3 3348.87   68.13
   7   1  -3 2965.06   68.07
   7   1  -3 3103.71   67.93
  -7  -1   3 3310.30   68.01
   7   1  -2  364.28    8.16
  -7  -1   2  372.41    8.16
   7  -1  -2  345.07    8.15
   7   1  -2  371.32    8.21
   7  -1  -2  368.64    8.21
   7   1  -1   99.54    2.56
   7  -1  -1   99.77    2.48
   7  -1  -1  105.54    2.57
   7  -1   0  162.80    3.77
   7   1   0  169.62    3.91
  -7  -1   0  166.02    3.77
   7  -1   0  159.35    3.90
   7   1   0  169.23    3.87
   7  -1   0  170.40    3.87
   7   1   1    0.29    0.24
   7  -1   1    0.25    0.23
   7  -1   2  195.48    4.58
  -7  -1  -2  185.28    4.16
   7   1   3  618.87   12.80
   7  -1   3  593.95   12.80
   7  -1   4  154.75    3.96
   7   1   4  161.76    3.98
   7  -1   5  328.58    7.48
   7   1   5  331.31    7.50
   7  -1   5  352.61    8.22
   7  -1   6  125.58    3.72
   7   1   6  123.59    3.71
   7  -1   7   88.95    3.04
   7   1   7   86.45    3.01
   7  -1   7   87.74    2.29
   7   1   8    0.42    0.24
   7   1   8    0.94    0.50
   7  -1   8    0.67    0.30
   7  -1   8    0.08    0.41
   7   1   9    1.52    0.48
   7   1   9    0.49    0.27
   7  -1   9    0.32    0.29
   7  -1   9    1.08    0.44
   7  -1  10    9.90    1.10
  -7   1 -10   10.26    1.35
   7   1  10   10.00    0.58
   7  -1  10    9.75    0.63
   7   1  10    8.34    1.03
   7   1  11  116.99    3.06
   7  -1  11  114.22    3.06
   7  -1  11  116.84    3.09
   7   1  11  118.24    2.99
   7   1  12   19.62    0.81
   7  -1  12   19.37    0.88
   7   1  12   18.01    0.86
   7  -1  12   19.01    0.88
   7  -1  13    2.38    0.37
   7   1  13    2.51    0.38
   7  -1  13    2.60    0.39
   7   1  14    0.04    0.24
   7  -1  14   -0.04    0.25
   7   1  15   10.25    0.46
  -7   1 -15    9.72    0.54
   7  -1  15   10.97    0.47
  -7  -1 -15    9.97    0.53
   7  -1  15    9.80    0.43
  -7  -1 -16    3.01    0.23
  -7   1 -16    3.77    0.25
   7  -3 -16   21.99    0.63
   7   3 -16   23.63    0.65
   7  -3 -15   12.33    0.52
   7   3 -15   11.81    0.51
  -7  -3  15   11.59    0.61
  -7  -3  14    0.27    0.35
   7   3 -14    0.16    0.31
   7  -3 -14    0.07    0.32
   7   3 -13    1.33    0.37
   7  -3 -13    1.01    0.37
   7   3 -12   19.73    0.86
   7  -3 -12   19.50    0.87
   7  -3 -11  277.16    6.30
   7   3 -11  273.20    6.30
  -7  -3  11  273.84    6.64
   7  -3 -11  263.82    6.28
   7   3 -10  122.41    3.06
   7  -3 -10  117.52    4.28
   7   3 -10  123.27    4.35
  -7  -3  10  121.62    4.05
   7  -3 -10  122.84    3.06
  -7   3  10  112.01    3.96
   7  -3 -10  121.61    3.09
  -7  -3   9    3.16    0.52
   7   3  -9    5.38    0.90
   7  -3  -9    4.17    0.85
  -7  -3   9    2.52    0.64
   7   3  -9    3.89    0.80
   7  -3  -9    2.98    0.79
   7  -3  -8  108.90    3.64
   7   3  -8  107.08    3.61
   7   3  -8  107.43    3.63
  -7  -3   8  109.00    2.90
  -7  -3   8  105.96    3.47
   7  -3  -8   98.76    2.69
   7  -3  -8  111.48    3.73
   7  -3  -7   56.91    2.37
  -7  -3   7   60.30    2.27
   7  -3  -7   56.19    2.27
   7   3  -7   60.96    2.43
   7   3  -7   54.95    2.27
  -7  -3   7   58.55    1.81
   7   3  -6   11.58    0.92
   7   3  -6    9.86    0.95
   7  -3  -6   11.39    0.89
   7  -3  -6   10.57    0.93
   7  -3  -5   15.93    1.04
   7   3  -5   16.01    0.96
   7  -3  -5   16.96    0.98
   7   3  -5   15.90    1.13
   7   3  -4   31.55    1.25
   7  -3  -4   30.67    1.39
   7  -3  -4   33.54    1.27
  -7  -3   4   35.54    1.42
   7   3  -4   33.19    1.54
   7   3  -3    0.98    0.52
  -7  -3   3    0.72    0.36
   7  -3  -2   52.84    1.76
  -7  -3   2   52.59    1.76
  -7   3   2   52.72    1.62
   7  -3  -1   12.49    0.52
   7  -3  -1   14.16    0.78
   7   3  -1   12.49    0.85
   7   3  -1   13.46    0.54
   7  -3   0  457.58    9.81
  -7   3   0  451.69   10.34
   7  -3   1  331.72    7.56
  -7   3  -1  351.56    8.27
   7   3   1  333.04    7.55
   7  -3   2   73.94    2.07
  -7   3  -2   76.55    2.72
  -7  -3  -2   76.90    2.11
   7   3   2   75.49    2.06
   7  -3   3  697.70   15.60
  -7   3  -3  686.00   16.43
   7   3   3  717.02   15.58
  -7  -3  -3  702.69   15.53
  -7  -3  -4   24.22    1.01
  -7   3  -4   21.57    1.51
   7  -3   4   23.50    1.07
   7   3   4   22.74    1.03
   7  -3   5  101.86    3.10
   7   3   5  109.89    3.13
   7  -3   6  190.77    5.21
   7   3   6  198.22    5.22
  -7   3  -6  195.62    6.11
   7  -3   6  193.31    4.55
   7  -3   7    0.79    0.41
   7   3   7    0.19    0.32
   7   3   7    1.22    0.25
   7  -3   7    0.81    0.30
   7  -3   8   12.89    1.09
   7  -3   8   13.48    0.72
  -7  -3  -8   13.38    0.85
   7  -3   8   13.38    0.64
  -7   3  -8   11.43    1.48
   7   3   8   13.34    1.08
   7   3   8   14.94    0.64
  -7  -3  -9   57.15    1.90
   7  -3   9   58.31    1.72
   7   3   9   60.55    2.53
  -7   3  -9   54.79    3.12
   7   3   9   60.75    1.71
   7  -3   9   61.04    1.84
   7  -3   9   61.98    2.59
   7  -3  10   19.62    0.93
   7  -3  10   19.60    0.84
   7   3  10   20.59    0.83
   7  -3  11   14.78    0.72
   7   3  11   13.39    0.68
   7  -3  12   12.17    0.62
   7   3  12   11.07    0.59
   7   3  13    8.58    0.48
  -7   3 -13    7.84    0.57
  -7  -3 -13    8.82    0.60
   7  -3  13    8.98    0.50
   7   3  14    0.17    0.17
  -7  -3 -14    0.16    0.27
  -7   3 -14    0.23    0.29
   7  -3  14    0.13    0.18
   7  -3  14    0.36    0.20
  -7   3 -15   10.14    0.39
  -7  -5  14    1.70    0.28
   7  -5 -13   28.60    0.98
  -7  -5  13   30.73    1.10
   7  -5 -12    0.76    0.38
  -7  -5  12    1.06    0.40
  -7  -5  11   35.55    1.36
   7  -5 -11   33.21    1.24
   7  -5 -10    0.26    0.44
   7  -5 -10    0.34    0.32
  -7  -5  10    0.22    0.41
   7  -5  -9   38.75    1.41
   7  -5  -9   36.62    1.37
  -7  -5   9   36.66    1.51
  -7  -5   9   38.56    1.44
  -7  -5   8   24.52    1.62
  -7  -5   8   24.48    1.18
   7  -5  -8   25.69    1.05
   7   5  -8   22.81    1.74
   7  -5  -8   24.64    1.09
   7  -5  -7    0.56    0.38
  -7  -5   7    0.44    0.46
   7   5  -7   -0.20    0.72
   7  -5  -7   -0.09    0.56
  -7  -5   7    0.33    0.49
   7   5  -6    3.59    0.88
  -7  -5   6    3.78    0.53
   7  -5  -6    2.34    0.64
   7  -5  -6    3.70    0.50
   7  -5  -5  200.10    5.61
  -7  -5   5  196.63    4.87
   7   5  -5  197.26    5.89
   7  -5  -4    0.08    0.33
   7  -5  -4   -0.33    0.51
   7   5  -4    0.16    0.65
   7  -5  -3    9.55    0.59
   7  -5  -2  191.90    5.24
   7   5  -2  193.67    5.47
  -7   5   1   71.70    2.52
   7  -5  -1   69.31    2.46
  -7   5   0  205.02    5.79
   7  -5   0  213.53    5.59
  -7   5  -1  318.59    8.40
  -7  -5  -2  580.46   13.47
  -7   5  -2  616.26   14.39
   7  -5   2  579.43   12.94
  -7  -5  -3  141.37    3.99
   7  -5   3  139.74    3.50
  -7   5  -3  141.93    4.77
  -7   5  -4   18.83    1.59
   7  -5   4   17.73    0.81
  -7   5  -5    7.46    1.18
   7  -5   5    8.37    0.57
   7  -5   6    0.03    0.29
  -7  -5  -6    0.53    0.58
  -7   5  -6    0.94    0.89
   7  -5   6    0.10    0.23
  -7  -5  -7    4.16    0.70
   7  -5   7    3.16    0.36
  -7  -5  -8    0.90    0.58
   7  -5   8    0.40    0.27
   7  -5   9   12.89    0.69
  -7  -5  -9   13.56    0.91
   7  -5  10  200.56    4.72
  -7  -5 -10  190.30    4.91
  -7  -5 -11    0.66    0.48
   7  -5  11    0.59    0.29
  -7  -5 -12    0.29    0.35
   7  -5  13    1.76    0.27
  -7  -5 -13    1.32    0.27
   7  -5  14   48.00    1.19
   7  -7 -13    2.42    0.26
   7  -7 -12   13.28    0.59
   7  -7 -11    1.72    0.28
   7  -7 -11    1.38    0.40
   7  -7 -10   24.34    0.99
   7  -7 -10   23.44    0.99
   7  -7  -9   29.91    1.22
   7  -7  -8    3.62    0.54
   7  -7  -8    3.15    0.51
   7  -7  -7    1.65    0.38
   7  -7  -7    2.07    0.48
   7  -7  -7    3.00    0.53
  -7  -7   7    2.64    0.52
   7  -7  -6    0.36    0.38
  -7  -7   6    0.59    0.44
   7  -7  -6    0.92    0.41
  -7  -7   5    0.07    0.41
   7  -7  -5    0.37    0.42
   7  -7  -5   -0.03    0.42
   7  -7  -4   29.06    1.85
   7  -7  -4   30.33    1.12
   7  -7  -4   31.55    1.29
   7   7  -4   30.93    2.02
  -7  -7   4   30.39    1.24
   7  -7  -3   57.44    1.83
   7  -7  -3   53.97    1.62
  -7  -7   3   54.01    1.77
   7  -7  -3   55.13    1.67
   7  -7  -2   67.22    2.04
   7  -7  -2   65.19    1.95
   7  -7  -1   24.58    1.03
   7  -7  -1   22.74    1.00
   7  -7  -1   23.18    1.60
  -7  -7   0   19.23    1.40
   7  -7   0   19.00    1.48
   7  -7   0   21.45    0.89
  -7  -7   0   19.64    1.02
   7  -7   0   19.28    0.94
  -7  -7  -1   35.25    1.88
  -7  -7  -1   35.97    1.49
   7  -7   1   37.82    1.99
   7  -7   1   38.00    1.38
   7  -7   2  100.75    3.58
  -7   7  -2   92.29    3.80
  -7  -7  -2   93.11    3.41
  -7  -7  -2  103.77    2.99
  -7  -7  -3  116.32    3.36
  -7   7  -3  118.47    4.46
   7  -7   3  110.56    3.89
   7  -7   3  113.80    3.13
  -7  -7  -4   15.43    1.09
   7  -7   4   15.80    0.67
   7  -7   4   15.18    0.86
  -7  -7  -5   61.05    2.19
   7  -7   5   57.71    1.63
   7  -7   5   56.99    1.87
   7  -7   6   15.13    0.83
   7  -7   6   14.65    0.67
  -7  -7  -7    1.40    0.61
   7  -7   7    2.35    0.40
   7  -7   7    1.45    0.33
  -7  -7  -8    9.95    0.84
   7  -7   8   10.21    0.55
   7  -7   8    8.71    0.57
  -7  -7  -9   68.19    2.04
   7  -7   9   66.59    1.80
  -7  -7  -9   68.05    2.13
  -7  -7 -10   18.17    0.85
   7  -7  10   18.10    0.69
  -7  -7 -10   18.80    0.86
   7  -7  11   15.59    0.58
  -7  -7 -11   14.64    0.67
   7  -7  12    8.99    0.37
  -7  -7 -12    7.71    0.41
   7  -9 -10  101.06    2.38
   7  -9  -9   10.35    0.53
   7  -9  -9   11.41    0.51
   7  -9  -8   32.64    1.02
  -7  -9   8   32.00    1.10
   7  -9  -7   72.18    1.91
   7  -9  -7   73.24    2.07
  -7  -9   7   72.59    2.10
  -7  -9   6    0.82    0.42
   7  -9  -6    1.32    0.39
   7  -9  -6    1.05    0.31
   7  -9  -6    1.28    0.34
   7  -9  -5    4.42    0.47
   7  -9  -5    4.48    0.41
   7  -9  -5    4.79    0.52
   7  -9  -4   29.54    1.17
   7  -9  -3    4.69    0.50
   7  -9  -2    6.75    0.53
   7  -9  -2    6.16    0.49
   7  -9  -1   25.78    1.00
   7  -9  -1   26.53    1.05
   7  -9   0    2.77    0.45
  -7  -9  -1   10.97    0.71
  -7  -9  -1   10.74    0.67
   7  -9   1   11.61    0.71
   7  -9   2    3.58    0.48
  -7  -9  -2    3.48    0.52
  -7  -9  -3  287.14    6.88
  -7  -9  -4   40.29    1.50
  -7  -9  -4   37.68    1.24
   7  -9   4   41.19    1.40
   7  -9   5    0.11    0.30
  -7  -9  -5   -0.10    0.41
  -7  -9  -5    0.27    0.35
  -7  -9  -6    9.98    0.59
   7  -9   6    9.62    0.56
  -7  -9  -6    9.47    0.69
  -7  -9  -7   30.92    1.14
   7  -9   7   30.36    0.99
  -7  -9  -7   29.37    1.01
  -7  -9  -8    0.41    0.28
  -7  -9  -9   48.49    1.27
   7 -11  -3   -0.20    0.19
   7 -11  -2    6.49    0.37
   7 -11  -1    2.64    0.29
   7 -11   1   28.87    0.86
   7 -11   2    0.08    0.19
   8   0 -17   -0.03    0.17
   8   0 -16    1.58    0.32
   8   0 -15   -0.10    0.36
  -8   0  15   -0.09    0.26
  -8   0  14  145.16    3.77
   8   0 -14  151.39    3.70
   8   0 -13    0.74    0.48
  -8   0  13   -0.07    0.39
  -8   0  12   94.39    2.69
   8   0 -12   89.48    2.53
  -8   0  11    0.08    0.43
   8   0 -11    0.54    0.45
   8   0 -10  744.30   18.28
  -8   0  10  759.72   17.61
  -8   0   9    0.13    0.38
  -8   0   8 1470.95   32.51
  -8   0   7    0.24    0.33
   8   0  -6 1661.58   35.62
  -8   0   5    0.17    0.31
   8   0  -5    0.05    0.49
   8   0  -5    0.08    0.16
  -8   0   4  605.48   13.32
   8   0  -4  586.02   13.49
   8   0  -3   -0.20    0.36
  -8   0   3    0.25    0.24
   8   0  -3    0.35    0.39
  -8   0   2   14.04    0.62
   8   0  -2   13.55    0.68
   8   0  -2   14.27    0.74
   8   0  -1    0.16    0.23
   8   0  -1    0.17    0.24
  -8   0   1   -0.04    0.15
  -8   0   0    0.12    0.11
   8   0   0    0.14    0.24
   8   0   1   -0.02    0.24
   8   0   2 1719.82   37.11
   8   0   3    0.16    0.32
   8   0   4    8.26    0.68
   8   0   5    0.24    0.38
   8   0   6   53.15    2.10
   8   0   7    0.23    0.24
   8   0   7    0.34    0.42
   8   0   8  161.57    4.86
   8   0   8  157.22    3.83
   8   0   9    0.18    0.45
   8   0   9   -0.02    0.27
   8   0  10   71.98    2.04
   8   0  10   65.24    2.92
   8   0  11   -0.11    0.32
   8   0  11   -0.03    0.30
   8   0  12    6.38    0.49
   8   0  12    6.74    0.54
   8   0  13   -0.20    0.30
   8   0  14    0.93    0.27
   8   0  14    0.68    0.21
  -8   0 -15   -0.29    0.31
   8   0  15    0.01    0.17
  -8  -2  16    0.42    0.20
   8   2 -16   -0.02    0.22
   8  -2 -16    0.08    0.22
   8   2 -15    3.26    0.39
   8  -2 -15    3.69    0.39
  -8  -2  15    3.31    0.42
   8   2 -14   54.89    1.63
  -8  -2  14   54.29    1.79
   8  -2 -14   55.88    1.64
   8  -2 -13   -0.20    0.40
   8   2 -13   -0.20    0.39
  -8  -2  13   -0.04    0.43
  -8  -2  12  105.71    3.03
   8  -2 -12  105.15    2.75
   8   2 -12   99.90    2.74
  -8   2  11    1.89    0.57
   8  -2 -11    0.08    0.41
   8  -2 -11    0.12    0.71
   8   2 -11    0.74    0.45
  -8  -2  11    0.93    0.53
   8   2 -11   -0.12    0.82
  -8   2  10    8.45    0.94
   8  -2 -10    9.28    0.61
   8   2 -10    8.74    0.62
   8   2 -10    6.65    1.14
   8  -2 -10    9.59    1.24
  -8   2   9   45.03    2.04
   8   2  -9   44.50    2.32
  -8  -2   9   46.62    1.58
   8  -2  -9   48.80    2.37
   8  -2  -8   63.07    2.67
   8   2  -8   65.55    2.40
   8   2  -8   67.42    2.75
  -8  -2   8   67.38    1.99
   8  -2  -7   78.88    2.87
   8   2  -7   84.57    2.96
   8  -2  -7   79.89    2.88
   8   2  -7   81.55    2.68
   8  -2  -6    3.08    0.62
   8  -2  -6    3.25    0.64
   8   2  -6    4.01    0.70
   8   2  -6    2.90    0.55
   8  -2  -5  598.44   13.93
   8  -2  -5  617.01   13.91
   8   2  -5  593.72   13.93
   8   2  -5  622.04   13.86
   8   2  -4    7.95    0.67
   8   2  -4    7.65    0.66
   8  -2  -4    9.34    0.70
   8  -2  -3    0.70    0.37
   8   2  -3    0.59    0.33
   8  -2  -3    0.47    0.34
   8   2  -3    1.08    0.42
   8  -2  -2   42.81    1.40
  -8   2   2   41.91    1.26
  -8  -2   2   42.62    1.40
   8   2  -2   42.70    1.49
   8  -2  -1  113.44    2.98
   8   2  -1  116.00    3.01
  -8  -2   1  120.14    2.99
   8   2  -1  120.16    2.89
   8  -2  -1  117.63    2.88
   8  -2  -1  121.43    3.01
   8  -2   0   70.24    1.93
   8  -2   0   70.59    1.98
   8  -2   0   77.07    1.99
   8   2   0   75.50    1.94
   8   2   0   71.14    1.97
   8  -2   1  121.91    3.05
   8   2   1  120.04    3.02
   8  -2   2 1699.40   36.42
   8   2   2 1708.28   36.40
  -8  -2  -2 1667.98   36.14
   8   2   3  107.96    2.87
   8  -2   3  104.96    2.87
  -8  -2  -3  101.84    2.55
   8  -2   4  452.09   10.36
   8   2   4  440.61   10.33
   8  -2   5   79.14    2.61
   8   2   5   85.19    2.65
   8  -2   6  199.06    5.44
   8   2   6  205.83    5.45
   8  -2   7  129.94    3.98
   8   2   7  124.03    3.91
   8  -2   7  128.21    3.19
   8  -2   8  150.02    4.57
   8   2   8  142.68    4.50
   8  -2   9   18.77    1.41
   8   2   9   18.63    1.39
   8   2   9   17.06    0.78
   8  -2   9   18.88    0.82
   8  -2  10  116.31    3.06
   8   2  10  114.34    2.97
   8  -2  10  113.09    2.97
   8  -2  11    0.30    0.34
   8  -2  11   -0.03    0.31
   8   2  11    0.23    0.31
   8   2  12   23.69    0.95
   8  -2  12   24.61    0.96
   8  -2  12   24.00    1.00
   8  -2  13   11.13    0.50
   8   2  13   11.08    0.60
   8  -2  13   11.43    0.60
   8  -2  13   12.68    0.65
   8   2  14   39.73    1.14
  -8   2 -14   38.24    1.21
   8  -2  14   37.34    1.14
  -8  -2 -14   35.79    1.20
  -8   2 -15   22.20    0.71
  -8  -2 -15   20.73    0.70
  -8  -4  15   50.03    1.42
  -8  -4  14    6.15    0.52
   8  -4 -13    8.90    0.48
   8  -4 -13    8.64    0.52
  -8  -4  13    8.31    0.67
  -8  -4  12    2.58    0.51
   8  -4 -12    2.63    0.41
   8  -4 -11   79.46    2.24
  -8  -4  11   82.13    2.49
   8  -4 -10    9.76    0.62
   8  -4 -10   11.22    0.72
   8  -4  -9    3.91    0.91
  -8  -4   9    4.07    0.59
   8   4  -9    3.43    0.84
   8  -4  -9    4.66    0.49
  -8  -4   9    3.83    0.78
   8  -4  -9    3.54    0.49
  -8  -4   8   38.61    1.96
   8  -4  -8   40.69    2.10
  -8  -4   8   40.33    1.50
   8  -4  -8   37.52    1.32
   8   4  -8   34.67    1.99
  -8  -4   7   25.04    1.49
   8  -4  -7   25.56    1.03
   8  -4  -7   25.73    1.60
   8   4  -7   28.13    1.71
   8  -4  -6   60.24    1.82
   8  -4  -6   65.74    2.53
  -8  -4   6   63.01    1.94
   8  -4  -6   65.48    2.17
   8   4  -6   62.91    2.59
  -8  -4   5    5.11    0.67
   8   4  -5    4.84    0.82
   8  -4  -5    4.45    0.70
  -8  -4   4   35.84    1.60
   8   4  -4   33.64    1.74
  -8  -4   3    0.05    0.37
   8   4  -3   -0.12    0.49
   8  -4  -2  103.32    3.11
  -8   4   2  106.55    2.97
  -8   4   1  207.47    5.42
   8  -4  -1  207.82    5.30
  -8   4   0   12.87    1.02
   8  -4   0   14.34    0.88
   8  -4   1  585.18   12.98
  -8   4  -1  599.10   14.02
  -8   4  -2  376.81    9.34
  -8  -4  -2  361.98    8.46
   8  -4   2  358.19    8.25
  -8  -4  -3    9.64    0.69
   8  -4   3    7.82    0.53
  -8   4  -3    7.84    1.05
  -8   4  -4   52.38    2.52
   8  -4   4   47.98    1.69
   8  -4   5    0.23    0.26
   8  -4   5    0.50    0.23
   8  -4   5    1.51    0.30
  -8   4  -5    0.55    0.70
   8  -4   6   12.90    0.94
   8  -4   6   12.58    0.61
  -8   4  -6   11.33    1.47
  -8   4  -7   51.86    2.96
   8  -4   7   53.55    1.60
  -8  -4  -8    0.21    0.54
   8  -4   8    0.35    0.23
  -8   4  -8    0.45    0.85
   8  -4   8    0.36    0.29
  -8  -4  -9    9.65    0.81
   8  -4   9    9.07    0.60
   8  -4   9    9.70    0.53
   8  -4  10   26.33    0.93
   8  -4  10   25.97    1.04
  -8  -4 -10   24.54    1.12
   8  -4  11    0.08    0.21
   8  -4  11    0.37    0.30
  -8  -4 -12   21.21    0.86
   8  -4  12   21.02    0.85
   8  -4  12   19.90    0.73
   8  -4  13   -0.05    0.22
   8  -4  14   82.34    2.01
   8  -4  14   82.36    1.94
   8  -6 -14    6.89    0.33
   8  -6 -13   13.59    0.57
  -8  -6  13   12.54    0.55
   8  -6 -12   11.29    0.62
  -8  -6  12   10.36    0.57
   8  -6 -11    2.13    0.33
  -8  -6  11    1.36    0.37
   8  -6 -11    2.29    0.43
  -8  -6  10  109.57    2.94
   8  -6 -10  108.50    2.95
   8  -6 -10  111.22    2.93
  -8  -6   9   16.61    0.86
   8  -6  -9   17.13    0.89
   8  -6  -9   18.29    0.93
   8  -6  -8   -0.07    0.40
  -8  -6   8    0.12    0.47
   8  -6  -7    2.88    0.51
   8  -6  -7    2.32    0.41
  -8  -6   7    3.01    0.57
   8  -6  -7    3.15    0.52
   8  -6  -6    8.12    0.62
   8   6  -6    8.70    1.22
  -8  -6   6    8.49    0.72
   8  -6  -6    6.65    0.66
   8  -6  -6    7.64    1.04
   8  -6  -6    7.86    0.56
   8  -6  -5    1.33    0.71
  -8  -6   5    1.67    0.51
   8   6  -5    0.50    0.68
   8  -6  -5    1.32    0.45
   8  -6  -5    1.15    0.40
   8  -6  -4   10.02    0.69
   8  -6  -4    8.25    1.01
   8   6  -3   15.81    1.34
   8  -6  -3   14.61    0.70
   8  -6  -3   16.27    0.83
   8  -6  -2    6.00    0.47
   8  -6  -2    6.90    0.89
   8  -6  -2    5.39    0.52
   8  -6  -1  343.29    7.86
   8  -6  -1  336.71    8.81
   8  -6  -1  346.17    7.86
  -8   6   0   33.22    1.85
   8  -6   0   35.83    1.78
  -8  -6   0   33.04    1.33
   8  -6   0   34.80    1.17
   8  -6   0   35.07    1.23
  -8   6  -1   32.47    1.92
   8  -6   1   34.53    1.74
  -8  -6  -1   32.73    1.63
  -8  -6  -1   32.42    1.37
  -8   6  -2   11.65    1.34
  -8  -6  -2   10.95    0.99
  -8  -6  -2   11.96    0.89
   8  -6   2   12.22    0.70
   8  -6   2   10.99    1.02
  -8   6  -3  187.98    6.08
  -8  -6  -3  190.97    4.91
   8  -6   3  186.61    4.62
   8  -6   4    4.00    0.49
  -8   6  -4    4.32    1.08
   8  -6   4    5.28    0.42
  -8  -6  -4    5.50    0.75
  -8   6  -5  134.09    5.15
   8  -6   5  136.50    3.52
   8  -6   6  378.63    8.69
  -8  -6  -6  377.82    9.09
  -8  -6  -7   33.88    1.56
   8  -6   7   34.70    1.24
  -8  -6  -8    8.76    0.85
  -8  -6  -9   56.32    1.97
   8  -6  10    8.46    0.52
  -8  -6 -10    7.07    0.63
  -8  -6 -10    7.26    0.67
   8  -6  11   55.02    1.49
  -8  -6 -11   54.18    1.64
   8  -6  11   59.66    1.56
  -8  -6 -11   59.38    1.71
  -8  -6 -12    5.72    0.43
   8  -6  13   22.57    0.66
   8  -8 -12    4.16    0.28
   8  -8 -11    0.35    0.27
   8  -8 -10   16.48    0.71
   8  -8  -9   13.13    0.66
   8  -8  -9   12.05    0.68
  -8  -8   9   11.88    0.67
   8  -8  -8   14.49    0.73
   8  -8  -8   13.55    0.79
   8  -8  -7    0.35    0.34
   8  -8  -7   -0.27    0.38
   8  -8  -6    0.70    0.42
   8  -8  -6    0.80    0.35
   8  -8  -6    0.32    0.37
   8  -8  -5   66.56    1.89
  -8  -8   5   64.91    1.99
   8  -8  -5   65.79    2.10
   8  -8  -4    1.51    0.44
   8  -8  -4    1.37    0.35
   8  -8  -3    5.76    0.59
   8  -8  -3    5.36    0.47
   8  -8  -2   26.12    1.11
   8  -8  -2   26.87    1.07
   8  -8  -1   18.28    0.87
   8  -8  -1   17.60    0.89
   8  -8   0    1.05    0.39
  -8  -8  -1   22.08    1.12
   8  -8   1   22.22    1.03
  -8  -8  -2    9.59    0.84
  -8  -8  -3   21.15    0.97
  -8  -8  -3   21.69    1.18
   8  -8   3   20.09    0.99
  -8  -8  -4    0.46    0.54
   8  -8   4    0.10    0.37
  -8  -8  -4    0.23    0.47
   8  -8   5    7.81    0.46
  -8  -8  -5    8.10    0.68
  -8  -8  -5    8.82    0.86
   8  -8   5    7.89    0.63
   8  -8   6   31.95    1.19
  -8  -8  -6   33.61    1.46
  -8  -8  -6   32.08    1.26
   8  -8   6   31.75    1.01
   8  -8   7    3.92    0.41
   8  -8   7    4.07    0.36
  -8  -8  -7    4.30    0.55
   8  -8   8   22.64    0.75
  -8  -8  -8   21.82    1.02
   8  -8   8   20.56    0.79
  -8  -8  -8   22.52    0.95
   8  -8   9    3.81    0.30
  -8  -8  -9    3.68    0.44
  -8  -8  -9    3.44    0.43
   8  -8  10    0.09    0.18
  -8  -8 -11    0.54    0.19
  -8 -10   6    0.12    0.25
   8 -10  -6    0.10    0.22
   8 -10  -6   -0.03    0.21
   8 -10  -5    2.37    0.32
   8 -10  -5    2.11    0.30
  -8 -10   4    3.78    0.43
   8 -10  -4    3.19    0.37
   8 -10  -4    3.49    0.35
  -8 -10   3    2.25    0.39
   8 -10  -3    2.18    0.31
   8 -10  -3    2.54    0.39
  -8 -10   2    3.01    0.40
   8 -10  -2    2.35    0.28
   8 -10  -1   34.48    1.10
  -8 -10   1   34.47    1.17
   8 -10   0    5.85    0.43
  -8 -10   0    5.84    0.44
   8 -10   1   43.15    1.34
   8 -10   2   21.76    0.85
  -8 -10  -3   25.11    0.91
  -8 -10  -4    0.83    0.30
   8 -10   4    0.62    0.25
   8 -10   5    2.00    0.26
   9  -1 -17    4.51    0.26
   9   1 -17    4.72    0.26
   9  -1 -16    3.68    0.34
  -9  -1  16    3.70    0.31
   9   1 -16    3.95    0.35
   9  -1 -15    5.63    0.48
   9   1 -15    6.29    0.50
  -9  -1  15    5.59    0.48
   9  -1 -14   48.06    1.50
   9   1 -14   46.97    1.49
  -9  -1  14   45.33    1.59
   9  -1 -13  180.75    4.32
   9   1 -13  176.60    4.31
  -9   1  13  170.70    4.36
  -9  -1  13  175.46    4.53
   9  -1 -12   12.73    0.78
   9   1 -12   13.44    0.78
  -9  -1  12   15.20    0.93
  -9   1  12   14.74    0.82
  -9   1  11    9.64    1.05
   9  -1 -11   10.28    0.70
   9   1 -11   10.02    0.68
   9  -1 -11    8.13    1.30
   9   1 -11   10.45    1.33
   9  -1 -10    1.94    0.80
   9   1 -10    1.41    0.86
  -9   1  10    1.73    0.53
   9  -1  -9  223.21    6.71
  -9   1   9  229.95    6.32
  -9  -1   9  232.54    5.50
   9   1  -9  223.04    6.73
  -9  -1   9  246.78    6.40
   9   1  -8   67.48    2.78
   9  -1  -8   69.20    2.80
  -9   1   8   70.40    2.51
  -9  -1   8   68.87    2.50
   9   1  -7   27.72    1.13
   9  -1  -7   29.57    1.60
   9  -1  -7   28.68    1.60
   9   1  -7   26.68    1.59
   9  -1  -6  306.42    7.78
  -9  -1   6  317.17    7.58
   9  -1  -6  319.73    7.81
   9   1  -6  310.99    7.80
   9   1  -6  305.57    7.24
  -9  -1   5  110.94    3.02
   9   1  -5   99.75    3.13
   9  -1  -5  110.10    3.19
   9   1  -5  103.93    2.79
   9  -1  -4  155.17    4.10
   9   1  -4  156.91    3.88
  -9  -1   4  160.11    4.04
   9  -1  -4  157.14    4.15
   9   1  -4  164.02    4.17
   9  -1  -3  626.04   13.84
  -9  -1   3  608.77   13.79
   9   1  -3  630.94   13.88
   9  -1  -3  623.48   13.87
   9  -1  -2  130.36    3.20
   9   1  -2  122.14    3.30
   9  -1  -2  117.79    3.29
  -9  -1   2  134.39    3.17
   9   1  -1   74.45    2.06
   9  -1  -1   73.62    1.94
   9  -1  -1   72.25    2.05
   9  -1   0    0.09    0.23
   9   1   0    0.21    0.23
   9  -1   0    0.19    0.19
   9  -1   0    0.57    0.28
   9   1   0    0.04    0.26
  -9  -1   0    0.30    0.17
   9  -1   1  102.08    2.71
   9  -1   1  104.36    2.42
   9   1   1  104.00    2.72
   9   1   2    5.30    0.50
   9  -1   2    4.96    0.26
   9  -1   2    4.56    0.47
   9  -1   3  400.69    9.40
   9   1   3  413.80    9.41
   9  -1   4   43.84    1.65
   9   1   4   41.95    1.63
   9  -1   5  439.05   10.45
   9   1   5  445.41   10.46
   9  -1   6  225.29    5.95
   9   1   6  221.74    5.94
   9  -1   7  245.33    6.49
   9   1   7  235.99    6.43
   9   1   7  239.17    5.46
   9  -1   7  237.12    5.53
   9  -1   8    1.69    0.48
   9   1   8    1.76    0.52
   9   1   8    0.91    0.27
   9  -1   8    0.90    0.30
   9   1   9    4.35    0.78
   9  -1   9    4.65    0.45
   9  -1   9    4.20    0.75
   9   1   9    4.19    0.43
   9  -1   9    3.84    0.42
   9   1   9    4.74    0.41
   9   1  10   14.40    0.70
   9  -1  10   15.86    0.78
   9  -1  10   14.60    0.77
   9   1  10   14.97    0.75
   9   1  11   16.54    0.81
   9  -1  11   16.00    0.81
   9  -1  11   17.21    0.82
   9  -1  12    1.81    0.37
   9   1  12    1.19    0.33
   9  -1  12    1.32    0.33
   9   1  13   65.95    1.85
   9   1  13   64.12    1.73
   9  -1  13   66.62    1.86
   9  -1  14   23.11    0.83
   9   1  14   23.63    0.83
   9  -1  14   23.74    0.81
  -9  -1 -15   28.19    0.90
  -9   1 -15   28.85    0.90
   9   3 -16    4.76    0.26
   9  -3 -16    5.00    0.25
   9  -3 -15    9.72    0.45
   9   3 -15    9.29    0.46
  -9  -3  15    9.28    0.56
   9  -3 -14   37.80    1.16
   9   3 -14   37.13    1.15
  -9  -3  14   36.74    1.36
   9   3 -13    0.70    0.35
   9  -3 -13    0.13    0.34
   9  -3 -12    3.68    0.46
   9   3 -12    3.82    0.46
   9  -3 -11   16.87    0.80
   9   3 -11   18.36    0.82
   9  -3 -11   17.81    0.81
  -9   3  10  159.88    4.95
   9  -3 -10  159.61    3.81
   9   3 -10  160.11    3.80
  -9  -3  10  148.06    4.85
   9  -3 -10  156.56    5.07
   9   3 -10  152.62    5.05
   9  -3 -10  150.25    3.82
  -9  -3  10  160.01    4.11
   9  -3  -9   62.92    2.68
  -9  -3   9   62.37    2.57
   9  -3  -9   59.43    2.75
   9   3  -9   57.91    2.62
  -9  -3   9   63.30    2.00
   9  -3  -8    1.95    0.64
  -9  -3   8    2.42    0.60
  -9  -3   8    2.30    0.48
   9  -3  -8    1.60    0.34
   9   3  -8    2.07    0.67
   9  -3  -8    1.67    0.66
   9   3  -8    1.92    0.62
   9  -3  -7   59.17    2.48
  -9  -3   7   62.47    1.94
   9  -3  -7   63.37    2.41
   9   3  -7   67.29    2.47
   9   3  -7   64.41    2.47
   9  -3  -6  523.79   12.19
   9   3  -6  510.78   12.11
  -9  -3   6  494.42   11.99
   9  -3  -6  521.69   11.94
   9   3  -6  494.23   11.89
  -9  -3   5   37.87    1.65
   9  -3  -5   43.89    1.65
   9   3  -5   41.66    1.62
   9   3  -5   43.22    1.80
  -9  -3   4   56.21    1.95
   9   3  -4   49.67    1.98
  -9  -3   3    9.23    0.71
   9  -3  -3    8.32    0.71
   9   3  -3    7.73    0.76
   9   3  -2   12.71    0.87
  -9  -3   2   11.69    0.75
  -9   3   2   11.83    0.69
   9  -3  -2   10.84    0.75
   9  -3  -1   27.77    1.05
  -9   3   1   25.81    1.20
   9   3  -1   25.66    0.92
   9  -3  -1   25.43    1.10
   9  -3  -1   26.35    0.92
   9  -3   0  252.57    5.96
   9   3   0  256.99    5.97
  -9   3   0  257.88    6.45
   9  -3   0  254.21    6.08
   9  -3   1   52.18    1.62
   9   3   1   53.81    1.62
   9   3   2   90.32    2.51
  -9  -3  -2   92.58    2.44
   9  -3   2   92.09    2.54
   9  -3   3  109.74    3.03
   9   3   3  109.87    3.00
   9  -3   4   34.73    1.40
   9   3   4   34.47    1.38
   9  -3   5   32.69    1.45
   9   3   5   33.20    1.44
   9  -3   6  191.91    4.46
   9   3   6  191.00    4.36
   9  -3   6  185.14    5.15
   9   3   6  190.34    5.14
   9  -3   6  185.18    4.36
   9   3   7    3.71    0.33
   9   3   7    4.23    0.62
   9  -3   7    3.12    0.34
  -9   3  -7    3.42    1.05
   9  -3   7    3.71    0.39
   9  -3   7    3.76    0.60
   9  -3   8    1.01    0.47
   9   3   8    0.38    0.42
  -9   3  -8    0.57    0.90
   9  -3   8    0.79    0.26
   9   3   8    0.55    0.25
   9  -3   8    0.67    0.32
   9  -3   9   36.10    1.92
   9   3   9   35.61    1.89
   9  -3   9   37.97    1.23
   9   3   9   37.02    1.19
  -9  -3  -9   34.54    1.40
   9  -3   9   34.23    1.27
   9   3  10   39.35    1.27
   9  -3  10   38.41    1.28
   9  -3  10   38.35    1.35
   9   3  11   13.91    0.65
   9  -3  11   13.47    0.67
   9  -3  11   13.95    0.74
   9  -3  12    1.87    0.31
   9   3  12    1.72    0.29
   9   3  13   21.60    0.76
   9  -3  13   21.71    0.77
   9  -3  13   21.46    0.73
  -9   3 -14   17.86    0.53
  -9  -3 -14   17.83    0.53
   9  -5 -14    5.85    0.34
  -9  -5  14    6.45    0.43
   9  -5 -13   87.47    2.25
  -9  -5  13   91.10    2.43
  -9  -5  12   -0.03    0.37
   9  -5 -12    0.43    0.34
   9  -5 -11    1.33    0.43
  -9  -5  11    1.10    0.44
   9  -5 -10   94.19    2.56
   9  -5 -10   90.80    2.55
  -9  -5  10   93.37    2.71
   9  -5  -9   60.29    1.86
   9  -5  -9   60.78    1.90
   9  -5  -8  176.39    5.68
  -9  -5   8  182.63    5.58
   9  -5  -8  181.29    4.57
  -9  -5   8  188.30    4.75
   9   5  -8  173.45    5.63
   9  -5  -8  186.03    4.48
   9  -5  -7   21.26    1.57
   9   5  -7   19.57    1.54
   9  -5  -7   25.34    1.07
   9  -5  -7   21.88    0.96
  -9  -5   7   24.78    1.17
   9  -5  -6  225.18    5.38
   9  -5  -6  217.46    6.34
  -9  -5   6  223.91    6.28
   9   5  -6  225.98    6.50
  -9  -5   6  218.61    5.49
   9  -5  -5   47.31    2.14
   9   5  -5   43.87    2.21
   9  -5  -4   14.08    0.75
   9   5  -4   13.50    1.20
   9  -5  -3   49.59    1.53
   9  -5  -3   46.42    2.03
   9  -5  -2  309.52    7.55
   9  -5  -2  288.56    6.74
   9  -5  -1    9.72    0.87
  -9   5   1    7.97    0.84
   9  -5  -1    8.71    0.52
  -9   5   0   22.31    1.41
   9  -5   0   22.83    1.27
   9  -5   0   19.39    0.83
  -9   5  -1    6.31    1.00
   9  -5   1    6.25    0.73
   9  -5   2    1.18    0.32
  -9   5  -2    2.18    0.84
  -9  -5  -2    2.08    0.45
  -9   5  -3    5.82    1.03
   9  -5   3    6.22    0.50
  -9   5  -4  206.90    6.61
   9  -5   4  213.22    5.05
   9  -5   5    3.17    0.41
  -9   5  -5    3.24    1.00
   9  -5   6    0.36    0.30
  -9   5  -6    0.56    0.81
   9  -5   6    0.49    0.23
   9  -5   7   17.11    0.74
  -9  -5  -7   19.57    1.17
   9  -5   8    9.47    0.57
  -9  -5  -8    8.95    0.87
  -9  -5  -9    9.70    0.80
   9  -5   9    7.56    0.51
  -9  -5 -10   26.96    1.19
   9  -5  10   27.42    1.01
   9  -5  11    3.43    0.39
  -9  -5 -11    2.84    0.49
   9  -5  12    0.16    0.26
  -9  -5 -12   -0.02    0.33
   9  -5  13   22.11    0.68
  -9  -5 -13   20.38    0.66
   9  -7 -13   37.98    1.03
   9  -7 -12   11.49    0.55
   9  -7 -11   13.32    0.62
   9  -7 -11   13.20    0.67
   9  -7 -10   42.17    1.41
   9  -7 -10   43.72    1.40
   9  -7  -9   97.15    2.70
   9  -7  -8   73.85    2.14
   9  -7  -8   75.13    2.27
  -9  -7   8   73.94    2.30
   9  -7  -7   53.86    1.68
   9  -7  -7   54.79    1.82
   9  -7  -7   50.77    1.59
  -9  -7   7   53.25    1.84
   9  -7  -6  109.87    2.90
   9  -7  -6  109.87    2.86
  -9  -7   6  109.88    3.12
   9  -7  -5   -0.13    0.39
  -9  -7   5    0.23    0.45
   9  -7  -5    0.69    0.42
  -9  -7   4   63.85    2.03
   9  -7  -4   60.39    1.98
   9  -7  -4   63.68    1.82
   9  -7  -3   42.11    1.33
  -9  -7   3   43.02    1.55
   9  -7  -3   41.20    2.20
   9  -7  -3   42.84    1.53
   9  -7  -3   43.18    1.40
   9  -7  -2    9.90    1.12
   9  -7  -2   11.24    0.68
   9  -7  -2   10.20    0.70
   9  -7  -1   73.08    3.00
   9  -7  -1   74.77    2.16
   9  -7  -1   75.38    2.19
  -9  -7   0    7.62    0.95
   9  -7   0    5.47    0.90
  -9  -7   0    7.19    0.70
   9  -7   0    6.55    0.57
   9  -7   0    5.43    0.49
   9  -7   1   10.24    0.69
  -9  -7  -1   11.00    0.87
   9  -7   1    8.44    1.03
  -9  -7  -2  103.60    3.00
   9  -7   2   98.18    3.51
  -9   7  -2   88.82    3.75
   9  -7   2   93.43    2.70
  -9  -7  -3  146.73    4.02
   9  -7   3  138.25    3.70
  -9  -7  -4  281.48    6.95
   9  -7   4  278.32    6.59
   9  -7   4  273.75    6.27
  -9  -7  -5   84.39    2.72
   9  -7   5   82.35    2.38
   9  -7   5   80.61    2.14
   9  -7   6    3.26    0.45
   9  -7   6    3.08    0.38
   9  -7   7    3.19    0.40
  -9  -7  -7    3.19    0.69
   9  -7   7    3.66    0.39
   9  -7   8   59.44    1.65
  -9  -7  -8   59.89    2.05
  -9  -7  -9    0.41    0.43
   9  -7   9    0.61    0.29
  -9  -7  -9    1.05    0.49
   9  -7  10   12.87    0.55
  -9  -7 -10   13.17    0.71
  -9  -7 -10   12.06    0.68
   9  -7  11   21.81    0.70
  -9  -7 -11   21.30    0.79
   9  -7  12    0.20    0.15
  -9  -7 -12    0.20    0.18
   9  -9 -10   48.68    1.25
   9  -9  -9  115.01    2.70
   9  -9  -9  112.66    2.77
   9  -9  -8   25.82    0.85
  -9  -9   8   25.25    0.95
   9  -9  -7    4.41    0.40
   9  -9  -7    5.23    0.39
   9  -9  -7    5.77    0.49
  -9  -9   7    5.71    0.51
   9  -9  -6   62.37    1.87
   9  -9  -6   63.27    1.74
   9  -9  -6   63.01    1.70
   9  -9  -5    3.41    0.46
   9  -9  -5    2.92    0.42
   9  -9  -5    3.58    0.37
   9  -9  -4   84.88    2.28
   9  -9  -4   80.84    2.32
   9  -9  -3   10.03    0.65
   9  -9  -3   10.35    0.57
   9  -9  -2   32.51    1.17
   9  -9  -2   33.07    1.15
   9  -9  -1  164.95    4.08
   9  -9   0   23.22    0.99
   9  -9   1    0.68    0.37
  -9  -9  -1    1.04    0.38
  -9  -9  -1    0.65    0.31
  -9  -9  -2   10.84    0.77
   9  -9   2   12.44    0.72
  -9  -9  -3    6.16    0.63
   9  -9   3    6.90    0.55
  -9  -9  -4   17.08    0.92
  -9  -9  -4   14.82    0.70
   9  -9   4   16.45    0.79
  -9  -9  -5   17.65    0.94
  -9  -9  -5   16.69    0.74
   9  -9   5   17.45    0.79
  -9  -9  -6    2.29    0.45
  -9  -9  -6    2.77    0.40
  -9  -9  -7   25.76    1.00
   9  -9   7   25.93    0.84
  -9  -9  -7   25.34    0.88
  -9  -9  -8    0.03    0.25
  -9  -9  -9   10.86    0.42
   9 -11  -3    0.05    0.18
   9 -11  -2    1.04    0.23
   9 -11   0    6.43    0.36
   9 -11   1   -0.03    0.19
  10   0 -17   -0.03    0.16
  10   0 -16   25.42    0.83
 -10   0  15    0.02    0.26
  10   0 -15    0.10    0.36
  10   0 -14   51.13    1.57
 -10   0  14   47.25    1.60
 -10   0  13   -0.21    0.40
  10   0 -13    0.11    0.44
  10   0 -12  260.89    6.08
 -10   0  12  254.49    6.28
 -10   0  11    0.09    0.48
  10   0 -11    0.48    0.86
  10   0 -11    0.13    0.41
 -10   0  10   44.54    2.09
  10   0 -10   43.77    2.42
 -10   0   9    0.07    0.40
  10   0  -9   -0.94    0.74
 -10   0   8  335.14    8.37
  10   0  -8  330.73    8.72
  10   0  -7   -0.27    0.56
  10   0  -6  515.87   12.35
 -10   0   6  530.05   12.10
 -10   0   5    0.08    0.29
  10   0  -5    0.05    0.51
 -10   0   4   32.43    1.25
  10   0  -4   35.39    1.40
 -10   0   3    0.36    0.27
  10   0  -3    0.19    0.38
  10   0  -2  703.26   15.15
 -10   0   2  680.19   14.87
  10   0  -2  660.45   14.94
  10   0  -1    0.29    0.31
 -10   0   1    0.02    0.17
 -10   0   0  350.34    7.70
  10   0   0  355.71    7.99
  10   0   0  356.60    8.06
  10   0   1   -0.05    0.25
  10   0   2 1770.54   38.30
  10   0   3    0.26    0.35
  10   0   4  350.48    8.39
  10   0   5    0.64    0.41
  10   0   6  148.65    4.34
  10   0   7    0.29    0.41
  10   0   7    0.32    0.25
  10   0   7    0.24    0.23
  10   0   8    4.48    0.72
  10   0   8    5.12    0.44
  10   0   8    5.68    0.44
  10   0   9    0.09    0.48
  10   0   9    0.23    0.30
  10   0   9   -0.02    0.27
  10   0  10   83.55    2.34
  10   0  10   84.74    2.32
  10   0  11    0.16    0.33
  10   0  11   -0.16    0.29
  10   0  12    1.14    0.33
  10   0  13   -0.02    0.26
  10   0  13   -0.06    0.22
  10   0  14    6.59    0.37
  10   0  14    7.12    0.42
 -10   0 -15    0.34    0.27
 -10  -2  16    3.32    0.31
  10  -2 -16    3.16    0.28
  10   2 -16    3.07    0.28
  10   2 -15   16.20    0.67
 -10  -2  15   14.71    0.74
  10  -2 -15   14.94    0.65
  10  -2 -14   62.93    1.76
  10   2 -14   62.16    1.76
 -10  -2  14   58.86    1.93
  10  -2 -13   75.58    2.10
  10   2 -13   75.64    2.10
 -10  -2  13   71.91    2.33
  10  -2 -12   12.15    0.70
  10   2 -12   12.12    0.72
  10  -2 -11  426.43    9.51
  10   2 -11  416.99    9.50
 -10   2  10  279.78    7.84
  10  -2 -10  289.75    6.73
  10   2 -10  299.86    6.74
  10  -2 -10  295.12    8.25
 -10  -2  10  295.57    6.97
  10   2 -10  291.01    8.25
  10   2  -9   68.13    2.90
 -10   2   9   64.93    2.63
 -10  -2   9   68.75    2.07
  10  -2  -9   70.61    2.93
  10  -2  -8   21.88    1.47
  10  -2  -8   23.38    1.57
 -10  -2   8   25.22    1.04
  10   2  -8   23.36    1.53
  10   2  -7  240.91    6.26
  10  -2  -7  248.47    6.73
  10  -2  -7  253.63    6.68
  10   2  -7  264.82    6.75
  10   2  -6    4.35    0.55
  10  -2  -6    4.08    0.63
  10   2  -6    5.42    0.73
  10   2  -5  361.02    8.94
  10   2  -5  372.95    8.82
  10  -2  -5  392.78    8.97
  10   2  -4    5.23    0.57
  10  -2  -4    5.20    0.62
  10   2  -4    6.13    0.61
  10  -2  -4    3.99    0.52
  10  -2  -3    3.32    0.49
 -10  -2   2   12.13    0.68
  10  -2  -2   12.59    0.71
  10   2  -1    7.46    0.56
 -10  -2   1    6.65    0.50
  10  -2  -1    7.42    0.50
  10  -2  -1    6.85    0.51
  10  -2  -1    7.10    0.54
  10   2  -1    7.34    0.49
  10  -2   0  473.80   10.43
  10  -2   0  473.44   10.56
  10   2   0  476.35   10.56
  10   2   0  455.52   10.47
  10  -2   0  466.83   10.48
  10   2   1   10.77    0.63
  10  -2   1   10.55    0.54
  10  -2   1   10.82    0.63
  10  -2   2  907.78   20.04
  10   2   2  912.14   20.03
  10  -2   3  513.28   11.66
  10   2   3  507.38   11.63
  10  -2   4  357.98    8.46
  10   2   4  348.92    8.43
  10   2   5  348.17    8.46
  10  -2   5  345.42    8.47
  10  -2   6  164.87    4.62
  10   2   6  154.04    4.54
  10   2   6  163.41    3.76
  10  -2   6  159.51    3.76
  10  -2   6  156.04    3.82
  10  -2   7    5.25    0.72
  10   2   7    5.01    0.70
  10   2   7    5.60    0.42
  10  -2   7    5.36    0.44
  10  -2   7    6.03    0.42
  10  -2   8   49.36    2.25
  10   2   8   46.01    2.17
  10  -2   8   50.63    1.50
  10   2   8   50.26    1.50
  10  -2   9   11.24    1.11
  10   2   9   11.68    1.12
  10  -2   9   12.51    0.66
  10   2   9   12.60    0.66
 -10   2  -9   11.34    1.58
  10  -2  10    1.06    0.33
  10   2  10    0.88    0.31
  10  -2  10    1.08    0.34
  10  -2  11   65.07    1.92
  10   2  11   66.78    1.92
  10  -2  11   68.16    1.98
  10  -2  12   50.95    1.55
  10   2  12   48.03    1.49
  10  -2  12   49.44    1.50
  10  -2  12   47.44    1.35
  10   2  13    0.06    0.23
  10  -2  13    0.12    0.24
  10  -2  13    0.10    0.12
  10  -2  14    3.03    0.28
 -10  -2 -14    3.65    0.40
  10  -2  14    2.73    0.28
 -10   2 -14    3.01    0.40
  10   2  14    2.87    0.27
 -10   2 -15    1.46    0.23
 -10  -2 -15    1.46    0.22
 -10  -4  15    1.89    0.28
 -10  -4  14   24.38    0.99
  10  -4 -13   32.41    1.01
  10  -4 -13   33.69    1.06
 -10  -4  13   32.56    1.30
  10  -4 -12   29.73    1.06
 -10  -4  12   27.69    1.25
 -10  -4  11  149.78    3.98
  10  -4 -11  146.43    3.67
 -10  -4  10  257.20    6.18
  10  -4 -10  239.60    5.83
  10  -4 -10  254.73    5.87
  10  -4  -9   32.24    1.19
  10  -4  -9   33.76    1.21
 -10  -4   9   29.51    1.81
 -10  -4   9   35.13    1.42
  10  -4  -9   32.98    2.06
 -10  -4   8   16.77    0.97
  10  -4  -8   17.21    0.81
  10  -4  -8   17.70    1.44
 -10  -4   8   18.93    1.36
  10   4  -8   15.76    1.32
  10  -4  -7  111.48    2.90
  10  -4  -7  105.80    3.77
  10   4  -7  112.73    3.76
 -10  -4   6  179.67    5.17
  10   4  -6  173.26    5.21
  10  -4  -6  189.49    5.31
  10  -4  -6  178.11    4.34
  10  -4  -5   13.42    0.67
 -10  -4   5   13.82    1.05
  10   4  -5   12.53    1.09
  10  -4  -4    0.53    0.46
 -10  -4   4    1.09    0.49
  10   4  -4    0.32    0.53
 -10  -4   3   20.42    1.17
  10   4  -3   18.59    1.24
  10  -4  -3   21.33    0.84
  10  -4  -3   21.72    1.21
  10  -4  -2  149.50    3.72
  10  -4  -2  165.52    4.29
 -10   4   1   29.65    1.45
  10  -4  -1   31.54    1.38
  10  -4   0   87.91    2.47
  10  -4   0   90.60    2.72
 -10   4   0   90.11    3.05
  10  -4   1    9.92    0.61
  10  -4   1   12.31    0.80
 -10   4  -1   11.57    1.06
  10  -4   2  177.81    4.48
 -10   4  -2  182.10    5.41
 -10  -4  -2  179.66    4.53
 -10   4  -3  300.28    8.29
  10  -4   3  302.38    7.21
  10  -4   4   49.47    1.78
 -10   4  -4   51.75    2.58
  10  -4   4   47.66    1.44
  10  -4   5    4.91    0.58
 -10   4  -5    4.80    1.04
  10  -4   5    4.55    0.36
  10  -4   5    4.56    0.39
 -10   4  -6    0.66    0.78
  10  -4   6    0.19    0.23
  10  -4   7    1.50    0.30
 -10  -4  -8   35.24    1.47
  10  -4   8   32.82    1.15
 -10  -4  -9   35.56    1.45
  10  -4   9   32.80    1.09
  10  -4   9   34.15    1.21
  10  -4  10    1.26    0.26
  10  -4  10    1.00    0.31
 -10  -4 -10    1.23    0.42
  10  -4  11    2.59    0.31
 -10  -4 -12   40.00    1.30
  10  -4  12   45.14    1.25
  10  -4  13   -0.26    0.19
  10  -4  13    0.12    0.20
  10  -4  14    4.19    0.22
  10  -6 -14   -0.17    0.17
 -10  -6  13   70.25    1.86
  10  -6 -13   74.47    1.85
  10  -6 -12   33.43    1.08
 -10  -6  12   30.98    1.09
 -10  -6  11    3.81    0.45
  10  -6 -11    4.05    0.50
  10  -6 -11    3.58    0.40
  10  -6 -10   24.35    1.02
 -10  -6  10   25.35    1.05
  10  -6 -10   26.22    1.06
 -10  -6   9   37.32    1.51
  10  -6  -9   35.79    1.36
  10  -6  -9   38.61    1.35
 -10  -6   9   37.27    1.36
  10  -6  -8   52.01    1.57
  10  -6  -8   52.70    1.78
 -10  -6   8   56.30    1.93
  10  -6  -7   64.98    1.86
  10  -6  -7   64.27    2.04
  10  -6  -7   64.67    1.93
 -10  -6   7   64.70    2.18
  10  -6  -6    0.24    0.37
  10   6  -6    0.30    0.64
 -10  -6   6    0.32    0.51
  10  -6  -6   -0.59    0.61
  10  -6  -6    0.24    0.37
  10  -6  -6    0.63    0.41
  10   6  -5   30.38    1.90
  10  -6  -5   29.76    1.21
 -10  -6   5   28.83    1.28
  10  -6  -5   28.72    1.08
  10  -6  -4    5.01    0.84
  10  -6  -4    6.62    0.58
  10  -6  -4    5.32    0.43
  10  -6  -3   52.37    2.38
  10  -6  -3   54.73    1.74
  10  -6  -3   55.60    1.63
  10  -6  -2    0.68    0.30
  10  -6  -2    1.00    0.56
  10  -6  -1    0.58    0.31
  10  -6  -1    0.97    0.59
  10  -6  -1    0.78    0.32
  10  -6   0  168.28    4.03
  10  -6   0  161.67    4.89
  10  -6   0  163.95    4.09
 -10   6  -1   24.46    1.73
 -10  -6  -1   25.55    1.46
 -10   6  -2  436.00   11.67
  10  -6   2  446.31   10.98
  10  -6   2  450.97   10.15
 -10   6  -3   52.34    2.77
  10  -6   3   50.73    2.16
  10  -6   3   49.83    1.41
  10  -6   3   48.28    1.62
  10  -6   4    4.00    0.50
  10  -6   4    4.96    0.42
 -10   6  -4    3.05    1.04
  10  -6   4    3.28    0.65
  10  -6   5  163.70    3.92
  10  -6   5  164.84    4.12
 -10  -6  -6   41.72    1.79
  10  -6   6   39.57    1.27
  10  -6   6   40.87    1.40
 -10  -6  -7  213.58    5.65
  10  -6   7  219.81    5.09
  10  -6   7  217.43    5.19
 -10  -6  -8    1.65    0.64
  10  -6   8    2.05    0.38
 -10  -6  -9  112.84    3.22
  10  -6   9  114.14    2.83
 -10  -6 -10   29.93    1.21
  10  -6  10   32.91    1.04
  10  -6  10   31.02    0.96
 -10  -6 -10   34.67    1.26
 -10  -6 -11   20.17    0.87
 -10  -6 -12    4.23    0.36
  10  -6  13    3.66    0.21
  10  -8 -12    3.41    0.25
  10  -8 -11    0.68    0.25
  10  -8 -10   31.55    1.04
  10  -8  -9    0.32    0.30
  10  -8  -9    0.38    0.35
  10  -8  -8    7.06    0.57
  10  -8  -8    6.06    0.46
  10  -8  -8    7.26    0.55
  10  -8  -7    6.79    0.54
  10  -8  -7    7.21    0.52
  10  -8  -6    1.13    0.38
  10  -8  -6    0.20    0.37
 -10  -8   6    0.13    0.39
  10  -8  -6    0.51    0.37
  10  -8  -5   21.73    0.96
  10  -8  -5   22.06    1.04
 -10  -8   5   20.31    0.99
  10  -8  -5   22.80    0.90
  10  -8  -4   13.49    0.81
  10  -8  -4   12.67    0.66
  10  -8  -3   15.73    0.86
  10  -8  -3   17.24    0.78
  10  -8  -2    4.83    0.50
  10  -8  -2    4.74    0.49
  10  -8  -1  117.04    3.08
  10  -8  -1  118.78    3.14
  10  -8   0   37.08    1.36
 -10  -8  -1   24.35    1.20
  10  -8   1   23.71    1.05
 -10  -8  -2   12.75    0.92
 -10  -8  -3   34.54    1.54
  10  -8   3   34.81    1.34
 -10  -8  -4   53.04    1.95
  10  -8   4   53.13    1.73
  10  -8   5   88.41    2.23
 -10  -8  -5   88.95    2.74
  10  -8   5   87.08    2.46
 -10  -8  -6    9.47    0.81
  10  -8   6    8.85    0.48
 -10  -8  -6    9.82    0.71
  10  -8   6    7.90    0.56
  10  -8   7    7.21    0.43
  10  -8   7    6.60    0.47
  10  -8   8    0.09    0.22
 -10  -8  -8    0.73    0.40
 -10  -8  -8    1.06    0.41
  10  -8   9    3.77    0.28
 -10  -8  -9    2.91    0.39
 -10  -8  -9    3.10    0.41
  10  -8  10   28.48    0.78
  10 -10  -6   15.35    0.57
 -10 -10   6   16.93    0.68
  10 -10  -5    0.54    0.23
  10 -10  -5    0.67    0.27
 -10 -10   4    2.94    0.37
  10 -10  -4    2.45    0.30
  10 -10  -4    3.28    0.37
 -10 -10   3    1.03    0.32
  10 -10  -3    0.47    0.23
  10 -10  -3    1.11    0.33
 -10 -10   2    1.47    0.34
  10 -10  -2    1.40    0.35
  10 -10  -2    0.97    0.23
  10 -10  -1   84.29    2.17
 -10 -10   1   84.00    2.23
  10 -10   0    1.56    0.28
  10 -10   1    4.68    0.40
  10 -10   2    2.42    0.32
  10 -10   3   41.68    1.17
  10 -10   4    0.10    0.10
  10 -10   4    3.33    0.31
  11  -1 -17    6.91    0.30
  11   1 -17    7.01    0.30
  11   1 -16    0.56    0.25
 -11  -1  16    0.26    0.21
  11  -1 -16    0.54    0.25
  11  -1 -15   44.81    1.34
  11   1 -15   45.18    1.34
 -11  -1  15   43.66    1.42
  11  -1 -14   11.61    0.68
  11   1 -14   10.71    0.66
 -11  -1  14   10.83    0.73
  11  -1 -13   48.45    1.56
  11   1 -13   50.77    1.58
 -11  -1  13   46.80    1.74
 -11   1  13   49.29    1.63
  11  -1 -12   10.13    0.69
  11   1 -12    9.30    0.67
 -11   1  12    9.72    0.71
  11   1 -11   39.32    2.35
  11  -1 -11   42.37    1.41
  11   1 -11   42.39    1.40
  11  -1 -11   40.73    2.40
 -11   1  11   40.93    2.11
 -11   1  10   76.02    2.93
  11  -1 -10   72.06    2.03
  11   1 -10   72.98    2.04
  11   1 -10   74.93    3.22
  11  -1 -10   71.97    3.14
 -11   1   9   48.82    2.18
  11   1  -9   48.21    2.41
 -11  -1   9   51.37    1.60
  11  -1  -9   46.42    2.36
 -11  -1   9   53.85    2.25
  11  -1  -8    1.20    0.69
  11   1  -8    0.24    0.61
 -11  -1   7   12.65    0.95
 -11   1   7   12.75    0.94
  11  -1  -7   12.49    1.09
  11   1  -7   12.56    1.11
 -11   1   6  282.23    7.22
 -11  -1   6  301.95    7.25
  11  -1  -6  293.78    7.38
  11   1  -6  289.15    7.39
 -11  -1   5 1412.46   31.09
  11  -1  -5 1425.79   31.26
  11  -1  -5 1399.31   31.21
  11   1  -5 1448.22   31.23
 -11  -1   4    0.17    0.27
  11  -1  -4    0.51    0.40
  11  -1  -4    0.43    0.41
  11   1  -4    0.31    0.38
  11  -1  -3  865.40   18.90
 -11  -1   3  847.76   18.82
  11  -1  -2    7.93    0.58
  11  -1  -2    8.92    0.67
  11   1  -2    7.22    0.64
  11  -1  -1   73.28    2.11
  11   1  -1   70.92    2.09
  11  -1  -1   66.70    1.88
  11  -1  -1   72.05    2.01
  11   1  -1   71.04    2.00
  11   1   0   36.16    1.32
  11  -1   0   36.33    1.08
  11  -1   0   40.81    1.30
 -11  -1   0   36.28    1.05
  11  -1   0   35.48    1.31
  11   1   0   38.12    1.30
  11  -1   1  221.62    5.21
  11   1   1  231.40    5.23
  11   1   2  303.18    6.16
  11  -1   2  287.91    6.13
  11  -1   3  572.46   12.96
  11   1   3  564.99   12.94
  11  -1   4   10.09    0.78
  11   1   4    8.99    0.75
  11  -1   5   26.64    1.37
  11   1   5   31.25    1.45
  11  -1   6  329.65    8.13
  11   1   6  318.41    8.10
  11  -1   6  318.12    7.19
  11   1   6  324.70    7.14
  11   1   6  325.44    7.17
  11  -1   6  306.02    7.16
  11   1   7    1.82    0.28
  11  -1   7    1.55    0.50
  11   1   7    2.13    0.55
  11  -1   7    1.62    0.29
  11   1   7    1.59    0.29
  11  -1   7    2.35    0.33
  11  -1   8   98.15    3.59
  11   1   8  109.71    3.70
  11  -1   8  109.09    2.75
  11   1   8  102.86    2.70
  11   1   8  103.32    2.66
  11  -1   8  106.32    2.72
  11  -1   9    6.76    0.93
  11   1   9    7.09    0.93
  11  -1   9    7.77    0.55
  11   1   9    8.32    0.55
  11  -1   9    8.39    0.57
  11   1  10   42.83    1.40
  11  -1  10   42.68    1.40
  11  -1  10   40.30    1.40
  11  -1  11    9.96    0.61
  11  -1  11    9.11    0.59
  11   1  11    9.09    0.60
  11   1  12   30.91    1.09
  11   1  12   30.31    1.00
  11  -1  12   28.34    1.08
  11   1  13  168.12    3.92
  11  -1  13  162.38    3.88
  11   1  13  162.11    3.79
  11  -1  13  161.35    3.91
  11  -1  14    4.41    0.31
  11  -1  14    3.85    0.31
  11   1  14    3.89    0.32
 -11  -1 -15    4.64    0.33
 -11   1 -15    5.00    0.34
  11  -3 -16   18.33    0.52
  11   3 -16   17.99    0.53
  11   3 -15    0.12    0.22
  11  -3 -15    0.49    0.22
 -11  -3  15    0.09    0.27
  11  -3 -14    1.12    0.31
  11   3 -14    1.22    0.31
 -11  -3  14    0.83    0.38
  11  -3 -13   19.98    0.80
  11   3 -13   18.47    0.79
  11  -3 -12   50.58    1.53
  11   3 -12   51.48    1.53
  11  -3 -11   28.09    1.03
  11   3 -11   27.60    1.01
  11  -3 -11   27.45    1.03
 -11   3  10   72.41    2.99
  11  -3 -10   75.10    1.99
  11   3 -10   73.99    1.99
 -11  -3  10   70.39    2.93
  11  -3 -10   67.20    2.91
  11   3 -10   71.04    2.98
 -11  -3  10   75.99    2.29
  11  -3 -10   67.54    2.00
  11  -3  -9   -0.31    0.65
  11   3  -9   -0.08    0.57
  11  -3  -9   -0.33    0.53
 -11  -3   9   -0.11    0.45
 -11  -3   9    0.41    0.50
  11  -3  -8    3.96    0.40
  11  -3  -8    3.77    0.78
  11   3  -8    5.47    0.74
 -11  -3   8    5.42    0.61
  11  -3  -8    3.13    0.68
  11   3  -8    5.49    0.80
  11  -3  -7   27.12    1.59
 -11  -3   7   23.78    1.06
  11  -3  -7   23.03    0.89
 -11  -3   7   25.75    1.44
  11   3  -7   25.36    1.39
  11  -3  -7   26.17    1.42
  11   3  -7   22.82    1.36
  11   3  -6  207.29    5.76
 -11  -3   6  224.35    5.88
  11  -3  -6  228.27    5.76
  11   3  -6  217.37    5.73
  11   3  -5    0.96    0.48
  11  -3  -5    0.17    0.48
 -11  -3   5    0.42    0.39
  11  -3  -4   10.12    0.85
 -11  -3   4   10.89    0.84
  11   3  -4   12.56    0.90
 -11  -3   3  233.96    5.89
  11  -3  -3  236.51    5.92
  11  -3  -2   43.21    1.41
 -11  -3   2   45.89    1.62
  11  -3  -2   42.26    1.59
 -11   3   2   42.94    1.52
  11   3  -2   43.04    1.42
  11  -3  -1  571.44   12.81
  11   3  -1  572.76   12.82
 -11   3   1  553.91   13.02
  11   3  -1  562.38   12.61
  11  -3  -1  568.92   12.61
  11  -3  -1  572.65   12.81
  11   3   0    8.93    0.60
  11  -3   0    9.47    0.66
  11  -3   0    7.86    0.57
  11  -3   1   67.79    2.01
  11  -3   1   65.55    2.04
  11   3   1   68.02    2.05
  11   3   2   82.72    2.45
  11  -3   2   87.31    2.51
  11  -3   2   82.50    2.36
  11  -3   3    0.04    0.26
  11   3   3    0.36    0.26
  11   3   4   14.79    0.91
  11  -3   4   17.38    0.98
  11  -3   5   62.31    2.21
  11   3   5   59.29    2.16
  11  -3   5   57.77    1.62
  11   3   6   92.61    3.03
  11  -3   6   90.47    2.29
  11   3   6   92.09    2.29
  11  -3   6   88.28    2.36
  11  -3   6   94.88    3.09
  11   3   7   11.91    0.56
  11   3   7   10.76    0.96
  11  -3   7   11.04    0.56
 -11   3  -7   11.17    1.46
  11  -3   7   10.83    0.60
  11  -3   7    9.67    0.93
  11  -3   8   85.19    3.25
  11   3   8   96.05    3.33
 -11   3  -8   92.08    4.28
  11  -3   8   88.00    2.42
  11   3   8   98.66    2.44
  11  -3   8   96.46    2.53
  11  -3   9   82.72    2.24
 -11  -3  -9   78.76    2.46
  11   3   9   85.49    2.23
  11  -3   9   82.02    2.31
  11  -3  10  111.29    2.85
  11   3  10  108.56    2.82
  11  -3  10  113.93    2.95
  11   3  11    4.75    0.40
  11  -3  11    5.42    0.43
  11  -3  12   21.76    0.81
  11  -3  12   21.59    0.76
  11   3  12   21.95    0.79
  11   3  13    0.38    0.18
  11  -3  13    0.01    0.18
  11  -3  13    0.01    0.19
 -11  -3 -14    0.36    0.22
 -11   3 -14    0.42    0.23
  11  -5 -14    4.95    0.31
 -11  -5  14    3.97    0.36
  11  -5 -13    9.18    0.52
 -11  -5  13   10.90    0.64
 -11  -5  12  106.97    2.89
  11  -5 -12  104.04    2.69
 -11  -5  11   74.10    2.30
  11  -5 -11   75.48    2.11
  11  -5 -10    0.57    0.40
 -11  -5  10    0.49    0.51
  11  -5 -10   -0.03    0.32
  11  -5  -9   60.64    1.90
  11  -5  -9   63.27    1.88
  11  -5  -8    4.19    0.46
  11  -5  -8    2.53    0.79
  11  -5  -8    4.24    0.51
  11  -5  -8    4.12    0.52
  11   5  -8    4.31    0.86
  11  -5  -7  117.75    4.22
  11  -5  -7  122.79    3.03
  11  -5  -7  117.19    3.09
 -11  -5   7  121.27    4.12
  11  -5  -7  120.12    3.20
  11   5  -7  114.74    4.10
 -11  -5   7  124.70    3.40
 -11  -5   6   78.94    3.03
  11   5  -6   74.16    3.03
  11  -5  -6   77.94    2.24
  11   5  -5    3.59    0.78
  11  -5  -4    8.54    0.97
  11  -5  -4    7.84    0.57
  11  -5  -4    7.92    0.46
  11  -5  -3   25.88    1.00
  11  -5  -3   27.34    1.50
  11  -5  -3   25.54    0.93
  11  -5  -2    0.19    0.24
  11  -5  -2    0.33    0.29
  11  -5  -2    0.19    0.46
  11  -5  -1   42.35    1.82
  11  -5  -1   40.57    1.29
  11  -5  -1   39.68    1.29
  11  -5   0    0.02    0.26
  11  -5   0   -0.18    0.42
  11  -5   0    0.23    0.25
 -11   5   0    0.86    0.61
 -11   5  -1    8.67    1.07
  11  -5   1    8.22    0.48
  11  -5   1    8.38    0.55
 -11   5  -2   34.43    2.05
  11  -5   2   36.84    1.63
  11  -5   2   35.60    1.22
  11  -5   3   74.90    2.57
 -11   5  -3   79.11    3.37
  11  -5   3   74.21    2.11
 -11   5  -4    5.13    1.09
  11  -5   4    5.17    0.47
 -11   5  -5  146.20    5.40
  11  -5   5  147.16    3.67
 -11   5  -6    5.04    1.22
  11  -5   6    5.57    0.47
 -11  -5  -7   70.41    2.42
 -11  -5  -8   42.19    1.73
 -11  -5  -9   56.71    1.98
 -11  -5 -10   68.30    2.17
  11  -5  10   74.65    1.96
  11  -5  11    0.05    0.20
  11  -5  11    0.21    0.27
 -11  -5 -11    0.84    0.45
  11  -5  12    2.83    0.28
  11  -5  12    2.91    0.26
 -11  -5 -12    2.55    0.36
  11  -5  13    5.65    0.29
  11  -7 -13    5.47    0.31
  11  -7 -12    0.51    0.27
  11  -7 -11    0.43    0.24
  11  -7 -11    0.90    0.33
  11  -7 -10    0.87    0.39
  11  -7 -10    0.70    0.33
  11  -7  -9   11.06    0.71
  11  -7  -8   13.92    0.70
  11  -7  -8   14.19    0.82
 -11  -7   8   14.14    0.90
  11  -7  -8   13.78    0.77
  11  -7  -7  184.98    4.48
  11  -7  -7  189.47    4.70
  11  -7  -7  190.37    4.54
 -11  -7   7  180.15    4.77
  11  -7  -6   13.35    0.74
 -11  -7   6   13.87    0.89
  11  -7  -6   12.53    0.73
  11  -7  -5   85.58    2.47
  11  -7  -5   84.62    2.33
  11  -7  -5   81.35    2.26
 -11  -7   5   79.66    2.51
  11  -7  -4    6.50    0.53
 -11  -7   4    6.90    0.67
  11  -7  -4    5.64    0.57
  11  -7  -4    5.88    0.45
  11  -7  -3   92.90    2.44
  11  -7  -3   96.06    2.66
  11  -7  -3   93.43    2.53
  11  -7  -2   29.75    1.88
  11  -7  -2   30.64    1.22
  11  -7  -2   33.69    1.20
  11  -7  -1   99.61    2.66
  11  -7  -1   97.15    3.57
  11  -7  -1   94.68    2.67
  11  -7   0  103.12    3.75
 -11  -7   0  110.52    3.13
  11  -7   0  108.64    2.84
  11  -7   0  108.53    2.94
 -11  -7  -1    1.85    0.61
 -11  -7  -2  266.85    6.58
  11  -7   2  259.19    6.26
 -11  -7  -3   54.42    2.02
  11  -7   3   48.97    1.45
  11  -7   3   50.64    1.69
 -11  -7  -4    6.30    0.87
  11  -7   4    5.04    0.43
  11  -7   4    5.77    0.56
  11  -7   5    6.83    0.48
 -11  -7  -5    7.21    0.84
  11  -7   5    7.48    0.59
  11  -7   6    0.71    0.34
  11  -7   6    0.45    0.30
  11  -7   7  138.21    3.42
 -11  -7  -7  138.48    3.84
  11  -7   7  134.47    3.31
 -11  -7  -8    7.25    0.73
  11  -7   8    7.55    0.47
  11  -7   9    1.89    0.31
 -11  -7  -9    1.87    0.45
 -11  -7  -9    1.59    0.50
 -11  -7 -10   13.63    0.68
  11  -7  10   14.23    0.56
 -11  -7 -10   13.98    0.70
  11  -7  11    0.30    0.19
 -11  -7 -11    0.29    0.27
  11  -9 -10    4.85    0.29
  11  -9  -9    0.46    0.23
 -11  -9   8    0.24    0.27
  11  -9  -8    0.15    0.25
  11  -9  -7   25.38    0.88
  11  -9  -7   27.06    0.99
  11  -9  -7   27.78    0.89
  11  -9  -6    0.82    0.33
  11  -9  -6    0.32    0.31
  11  -9  -6    0.79    0.28
  11  -9  -5    9.56    0.59
  11  -9  -5    9.12    0.49
  11  -9  -5    9.85    0.61
  11  -9  -4   11.05    0.66
  11  -9  -4    9.76    0.62
  11  -9  -3    0.51    0.24
  11  -9  -3    0.10    0.28
  11  -9  -2  103.16    2.74
  11  -9  -2  109.46    2.77
  11  -9  -1    2.51    0.38
  11  -9   0    1.29    0.36
  11  -9   1    4.04    0.47
 -11  -9  -2  135.21    3.55
 -11  -9  -3   12.53    0.81
  11  -9   3   13.33    0.70
 -11  -9  -4   24.59    1.10
 -11  -9  -4   24.38    0.89
  11  -9   4   23.84    0.95
 -11  -9  -5    8.63    0.66
 -11  -9  -5    7.97    0.52
  11  -9   5    8.46    0.52
  11  -9   6    2.09    0.29
 -11  -9  -6    2.27    0.42
 -11  -9  -6    2.35    0.36
 -11  -9  -7   20.82    0.84
 -11  -9  -7   20.29    0.73
 -11  -9  -8   13.36    0.51
  11 -11  -3    5.44    0.29
  11 -11  -2    7.59    0.36
  11 -11   0   10.25    0.41
  12   0 -17    0.10    0.16
  12   0 -16   43.14    1.21
  12   0 -15   -0.06    0.33
 -12   0  15    0.18    0.26
  12   0 -14  103.01    2.66
 -12   0  14   99.37    2.77
 -12   0  13   -0.18    0.40
  12   0 -13    0.21    0.44
  12   0 -12  138.25    3.51
 -12   0  11   -0.27    0.43
  12   0 -11   -0.23    0.40
  12   0 -11    0.91    0.81
 -12   0  10    3.74    0.70
  12   0 -10    3.63    0.47
  12   0 -10    3.98    0.89
  12   0  -9    1.02    0.66
  12   0  -8    0.24    0.58
 -12   0   7    0.11    0.36
  12   0  -7    0.14    0.55
 -12   0   6 3143.84   68.60
  12   0  -6 3219.47   68.79
 -12   0   5    0.12    0.33
  12   0  -5    0.19    0.45
 -12   0   4   46.45    1.61
  12   0  -4   45.81    1.72
 -12   0   3   -0.03    0.26
 -12   0   2  521.63   11.36
  12   0  -2  491.97   11.65
  12   0  -1    0.23    0.32
 -12   0   1    0.09    0.16
  12   0  -1    0.19    0.30
  12   0   0  238.27    5.81
  12   0   0  241.09    5.72
  12   0   1   -0.03    0.31
  12   0   2  183.49    4.68
  12   0   3   -0.04    0.30
  12   0   4  326.90    7.99
  12   0   5   -0.11    0.38
  12   0   6   11.28    0.93
  12   0   6   10.81    0.54
  12   0   6   11.18    0.54
  12   0   7   -0.68    0.47
  12   0   7    0.06    0.25
  12   0   7    0.04    0.23
  12   0   8    0.09    0.26
  12   0   8   -0.09    0.43
  12   0   8    0.35    0.29
  12   0   9    0.19    0.43
  12   0   9    0.15    0.29
  12   0   9   -0.12    0.27
  12   0  10  151.66    3.79
  12   0  11    0.03    0.33
  12   0  12  269.94    6.22
  12   0  12  265.90    6.14
  12   0  13    0.02    0.24
  12   0  13    0.12    0.20
  12   0  14   17.96    0.66
  12   0  14   18.11    0.61
 -12   0 -15    0.08    0.21
  12  -2 -16    8.88    0.39
  12   2 -16    7.99    0.39
 -12  -2  16    7.88    0.44
  12  -2 -15   42.44    1.23
  12   2 -15   42.67    1.22
 -12  -2  15   40.29    1.36
  12  -2 -14   34.67    1.13
  12   2 -14   34.50    1.14
 -12  -2  14   33.26    1.32
 -12  -2  13    1.48    0.52
  12  -2 -13    1.60    0.41
  12   2 -13    1.37    0.40
  12  -2 -12   19.08    0.86
  12   2 -12   18.43    0.85
  12  -2 -11  170.97    4.14
  12   2 -11  170.17    4.14
  12  -2 -10   59.06    1.69
  12   2 -10   57.85    1.69
 -12   2  10   56.22    2.55
  12  -2 -10   53.76    2.61
  12   2 -10   54.03    2.63
 -12  -2  10   58.46    1.89
  12   2  -9  104.53    3.84
  12  -2  -9  110.22    3.86
 -12  -2   9  112.68    3.03
  12  -2  -8   27.35    1.58
  12   2  -8   27.99    1.66
  12  -2  -8   26.79    1.73
 -12  -2   8   29.33    1.16
  12  -2  -7   74.50    2.71
  12   2  -7   73.66    2.72
  12   2  -7   75.06    2.39
  12  -2  -6  116.68    3.52
  12   2  -6  112.24    3.49
  12  -2  -6  117.20    3.63
  12   2  -5    1.00    0.46
  12  -2  -5    1.01    0.51
  12  -2  -5    0.67    0.45
  12  -2  -4  543.42   12.54
  12  -2  -3  157.46    4.13
  12  -2  -2   33.55    1.38
  12   2  -2   34.55    1.40
  12  -2  -2   34.45    1.29
 -12  -2   2   32.75    1.25
  12   2  -1  108.16    2.88
  12  -2  -1  109.89    3.00
  12   2  -1  107.53    2.99
 -12  -2   1  108.06    2.82
  12  -2  -1  104.70    2.83
  12  -2  -1  108.66    2.87
  12  -2   0  926.55   21.01
  12  -2   0  959.38   20.90
  12   2   0  954.46   21.01
  12   2   0  964.12   20.91
  12  -2   0  958.72   20.77
  12   2   1   43.33    1.54
  12  -2   1   43.39    1.55
  12  -2   1   41.61    1.28
  12  -2   2  187.25    4.85
  12   2   2  196.96    4.85
  12  -2   2  188.32    4.42
  12  -2   3  291.75    7.03
  12   2   3  281.81    6.98
  12  -2   4   87.64    2.82
  12   2   4   90.42    2.81
  12  -2   5  141.75    3.41
  12  -2   5  140.52    4.12
  12   2   5  145.48    4.14
  12   2   6  415.24    9.17
  12  -2   6  417.56    9.22
  12   2   6  410.34    9.08
  12  -2   6  397.49   10.11
  12   2   6  400.83   10.10
  12  -2   6  416.46    9.17
  12  -2   7    8.01    0.87
  12   2   7    8.09    0.44
  12  -2   7    8.50    0.54
  12   2   7    8.06    0.86
  12  -2   7    9.01    0.51
  12   2   7    8.47    0.51
  12  -2   8   20.10    1.41
  12   2   8   21.16    1.43
  12   2   8   20.97    0.77
  12  -2   8   19.65    0.83
  12   2   8   21.63    0.85
  12   2   9   90.49    2.33
  12  -2   9   91.69    2.45
  12   2   9   92.23    2.45
  12  -2  10    5.63    0.47
  12   2  10    5.55    0.48
  12  -2  10    5.49    0.49
  12  -2  11   24.88    0.87
  12   2  11   27.46    1.01
  12  -2  11   26.81    1.00
  12  -2  12   29.45    1.04
  12   2  12   31.59    1.06
  12  -2  12   30.63    0.92
  12  -2  13    4.74    0.36
  12   2  13    4.60    0.35
  12  -2  13    4.67    0.36
 -12  -2 -14    2.24    0.34
 -12   2 -14    2.44    0.34
  12  -2  14    2.41    0.24
 -12  -4  15    1.03    0.25
 -12  -4  14   -0.03    0.32
  12  -4 -13    8.45    0.45
 -12  -4  13    7.72    0.65
  12  -4 -13    8.12    0.49
  12  -4 -12   10.38    0.52
  12  -4 -12    9.76    0.59
 -12  -4  12   11.39    0.80
  12  -4 -11   22.22    0.92
  12  -4 -10  473.75   10.54
 -12  -4  10  494.12   10.91
 -12  -4   9  267.75    7.65
  12  -4  -9  273.91    6.47
 -12  -4   9  286.02    6.79
  12  -4  -9  257.25    7.89
  12  -4  -9  283.48    6.45
  12  -4  -8   42.48    1.38
 -12  -4   8   42.02    1.61
  12   4  -8   39.09    2.01
  12  -4  -8   43.49    1.42
  12  -4  -8   41.36    2.26
 -12  -4   7    9.13    0.99
  12  -4  -7    8.20    0.57
  12   4  -7    7.10    0.89
 -12  -4   7    8.57    0.73
 -12  -4   6   25.88    1.53
  12  -4  -6   24.36    0.98
  12   4  -6   24.76    1.50
  12  -4  -5   12.83    1.09
 -12  -4   5   13.32    1.05
  12  -4  -5   16.07    0.73
  12   4  -5   14.85    1.17
 -12  -4   4  178.50    5.08
  12  -4  -4  189.81    5.19
  12  -4  -3    3.96    0.42
  12  -4  -3    3.96    0.64
 -12  -4   3    4.22    0.62
  12  -4  -2  333.18    8.02
  12  -4  -2  321.41    7.50
  12  -4  -1    3.17    0.52
 -12   4   1    2.47    0.57
  12  -4   0  260.89    6.37
  12  -4   0  269.83    6.56
 -12   4   0  255.38    6.94
  12  -4   1   16.07    0.86
 -12   4  -1   17.52    1.33
  12  -4   1   16.22    0.93
 -12   4  -2   53.35    2.49
  12  -4   2   51.52    1.81
  12  -4   2   51.26    1.79
  12  -4   2   49.63    1.49
 -12   4  -3  159.99    5.23
  12  -4   3  156.66    4.16
  12  -4   3  156.21    4.24
  12  -4   3  156.93    3.79
  12  -4   4    3.55    0.48
 -12   4  -4    3.37    0.96
  12  -4   4    4.42    0.40
  12  -4   5    6.12    0.68
 -12   4  -5    7.04    1.22
  12  -4   5    7.24    0.48
 -12   4  -6  106.36    4.64
  12  -4   6  120.99    2.98
 -12   4  -7    0.15    0.85
  12  -4   7   -0.02    0.25
  12  -4   7   -0.02    0.20
  12  -4   8    1.95    0.29
  12  -4   8    1.98    0.34
 -12  -4  -9   21.44    1.13
  12  -4   9   23.40    0.85
 -12  -4 -10    7.40    0.66
  12  -4  10    7.22    0.50
  12  -4  10    7.11    0.44
  12  -4  11   37.78    1.14
  12  -4  11   39.03    1.17
  12  -4  12    1.62    0.26
  12  -4  12    1.32    0.27
 -12  -4 -12    1.32    0.35
  12  -4  13   -0.12    0.16
  12  -4  13    0.03    0.17
  12  -6 -14   15.68    0.49
 -12  -6  13    0.33    0.21
  12  -6 -13    0.55    0.25
  12  -6 -12    0.11    0.30
 -12  -6  12   -0.09    0.26
  12  -6 -11    7.05    0.54
 -12  -6  11    6.89    0.54
  12  -6 -11    7.15    0.49
  12  -6 -10  259.62    6.03
 -12  -6  10  253.95    6.11
  12  -6 -10  259.08    6.07
  12  -6  -9   53.67    1.74
  12  -6  -9   55.11    1.69
 -12  -6   9   51.36    1.71
 -12  -6   9   53.79    1.91
  12  -6  -8    7.62    0.56
 -12  -6   8    7.08    0.75
  12  -6  -8    8.22    0.65
  12  -6  -7   39.31    1.31
  12  -6  -7   37.61    1.34
 -12  -6   7   39.99    1.59
  12  -6  -7   38.57    1.43
  12  -6  -6   46.31    1.47
  12  -6  -6   45.98    1.47
  12  -6  -6   43.30    1.56
 -12  -6   6   44.48    1.72
  12  -6  -5   11.72    0.74
  12  -6  -5   11.96    0.72
  12  -6  -5   11.70    1.22
  12  -6  -5   11.68    0.67
  12  -6  -4   14.28    0.68
  12  -6  -4   13.28    1.26
  12  -6  -4   14.99    0.73
  12  -6  -4   15.66    0.81
  12  -6  -3   40.59    1.42
  12  -6  -3   42.24    2.09
  12  -6  -3   41.69    1.34
  12  -6  -2   62.15    1.86
  12  -6  -2   60.91    2.56
  12  -6  -2   60.95    1.82
  12  -6  -1  212.39    5.08
  12  -6  -1  210.47    6.00
  12  -6  -1  214.55    5.10
  12  -6   0   11.63    1.08
  12  -6   0   13.26    0.73
  12  -6   1   85.82    3.06
  12  -6   2    1.06    0.38
  12  -6   2    1.78    0.54
 -12   6  -2    0.68    0.73
  12  -6   2    1.86    0.32
  12  -6   2    1.56    0.56
  12  -6   3 1317.27   28.19
 -12   6  -3 1233.75   30.23
  12  -6   3 1301.15   28.07
  12  -6   3 1303.15   28.33
  12  -6   4    2.06    0.40
 -12   6  -4    2.60    1.00
  12  -6   4    2.11    0.36
  12  -6   5  239.81    5.55
  12  -6   5  241.63    5.74
  12  -6   6   30.95    1.17
  12  -6   6   32.33    1.09
 -12  -6  -6   34.12    1.60
 -12  -6  -7   28.86    1.46
  12  -6   7   30.83    1.05
  12  -6   7   29.20    1.07
  12  -6   8    0.44    0.32
 -12  -6  -8    0.04    0.52
 -12  -6  -9  111.73    3.22
  12  -6   9  118.33    2.87
 -12  -6 -10    7.10    0.60
  12  -6  10    8.29    0.49
 -12  -6 -10    9.15    0.68
 -12  -6 -11    7.11    0.51
  12  -6  12    2.52    0.23
 -12  -6 -12    1.62    0.27
  12  -8 -12   24.62    0.70
  12  -8 -11    9.09    0.45
  12  -8 -10    1.54    0.26
  12  -8  -9  127.57    3.06
  12  -8  -9  121.54    3.12
  12  -8  -8   38.28    1.21
  12  -8  -8   40.84    1.36
  12  -8  -8   40.92    1.28
  12  -8  -7    9.98    0.59
  12  -8  -7    9.10    0.58
 -12  -8   7    9.46    0.68
  12  -8  -6    0.22    0.33
  12  -8  -6    0.87    0.39
  12  -8  -6    0.31    0.35
 -12  -8   6   -0.17    0.38
  12  -8  -5   25.17    1.05
  12  -8  -5   27.41    0.99
  12  -8  -5   26.78    1.12
 -12  -8   5   26.97    1.15
  12  -8  -4   56.04    1.73
 -12  -8   4   56.27    1.83
  12  -8  -4   56.21    1.79
  12  -8  -4   55.04    1.60
  12  -8  -4   54.54    1.61
  12  -8  -3  111.25    2.91
  12  -8  -3  102.87    2.78
  12  -8  -2   34.62    1.26
  12  -8  -2   35.22    1.26
  12  -8  -1  188.96    4.55
  12  -8  -1  184.11    4.60
  12  -8   0    2.74    0.45
  12  -8   1    1.87    0.43
 -12  -8  -1    1.72    0.55
 -12  -8  -2    1.39    0.57
 -12  -8  -3  193.38    4.93
  12  -8   3  183.42    4.63
 -12  -8  -4   11.55    0.91
  12  -8   4   12.24    0.72
  12  -8   4   12.74    0.59
 -12  -8  -5  163.13    4.22
  12  -8   5  151.60    3.64
  12  -8   5  155.79    3.86
 -12  -8  -6    1.41    0.52
  12  -8   6    0.69    0.25
  12  -8   6    1.33    0.31
  12  -8   7    4.85    0.38
  12  -8   7    5.58    0.37
 -12  -8  -7    5.66    0.57
  12  -8   8   10.16    0.45
 -12  -8  -8    9.63    0.61
 -12  -8  -8    9.17    0.63
  12  -8   9    3.34    0.26
 -12  -8  -9    3.54    0.38
  12  -8  10    0.37    0.14
  12 -10  -6    4.81    0.32
 -12 -10   5    0.22    0.25
  12 -10  -5    0.33    0.27
  12 -10  -5    0.01    0.19
 -12 -10   4   28.50    1.01
  12 -10  -4   28.27    0.90
  12 -10  -4   28.93    0.94
  12 -10  -3    1.50    0.24
  12 -10  -3    1.56    0.34
 -12 -10   3    1.34    0.31
  12 -10  -2   20.97    0.72
 -12 -10   2   21.00    0.83
  12 -10  -1   12.71    0.60
 -12 -10   1   11.58    0.58
  12 -10  -1   11.84    0.54
  12 -10   0   25.13    0.87
  12 -10   0   23.63    0.85
  12 -10   1   75.64    1.97
  12 -10   1   78.89    2.03
  12 -10   2    3.56    0.33
  12 -10   2    3.33    0.32
  12 -10   3    6.35    0.36
  13  -1 -17   19.27    0.54
  13   1 -17   17.13    0.52
  13  -1 -16    0.30    0.24
  13   1 -16    0.19    0.23
  13  -1 -15   75.37    1.96
  13   1 -15   75.14    1.96
 -13  -1  15   72.58    2.08
  13  -1 -14    6.04    0.51
  13   1 -14    5.49    0.50
 -13  -1  14    4.93    0.57
  13  -1 -13    0.15    0.38
  13   1 -13    0.39    0.41
 -13  -1  13   -0.08    0.42
 -13   1  13    0.19    0.35
  13  -1 -12   42.35    1.41
  13   1 -12   43.12    1.43
  13  -1 -11  308.88    7.08
  13   1 -11  305.90    7.07
 -13   1  10   30.38    1.79
  13  -1 -10   31.72    1.14
  13   1 -10   33.01    1.14
  13  -1 -10   31.67    1.97
  13   1 -10   29.65    1.93
 -13  -1  10   32.57    1.22
  13  -1  -9  116.56    4.05
  13   1  -9  116.86    4.04
 -13  -1   9  115.05    3.05
 -13  -1   8    2.60    0.57
 -13   1   8    1.62    0.52
 -13  -1   8    2.19    0.41
  13  -1  -8    1.85    0.64
  13   1  -8    0.93    0.60
 -13  -1   7  238.41    6.14
 -13   1   7  224.28    6.10
  13  -1  -7  236.93    6.25
  13   1  -7  217.40    6.18
 -13  -1   6  226.89    5.93
 -13   1   6  225.96    5.95
  13  -1  -6  231.64    6.18
  13  -1  -6  225.15    6.04
  13   1  -6  238.10    6.10
  13  -1  -5    6.00    0.75
 -13  -1   5    5.02    0.57
  13  -1  -5    5.10    0.67
  13   1  -5    4.46    0.65
 -13  -1   4  169.47    4.34
  13  -1  -4  164.33    4.43
 -13  -1   3  502.84   11.42
  13  -1  -3  505.21   11.48
  13   1  -2    1.62    0.42
  13  -1  -2    0.84    0.35
  13  -1  -2    0.45    0.36
  13  -1  -1  569.22   12.62
  13  -1  -1  571.37   12.94
  13   1  -1  566.83   12.93
  13  -1  -1  565.06   12.81
  13   1  -1  583.64   12.81
  13  -1   0   12.90    0.55
  13   1   0   10.75    0.73
 -13  -1   0   11.54    0.50
  13  -1   0   12.71    0.74
  13   1   0   13.07    0.75
  13  -1   0   13.88    0.82
  13  -1   1  155.44    3.85
  13   1   1  150.46    3.82
  13   1   2   43.96    1.63
  13  -1   2   42.58    1.62
  13  -1   3  451.86   10.54
  13   1   3  446.58   10.52
  13  -1   4   14.54    0.96
  13   1   4   14.87    0.98
  13  -1   5  129.38    3.93
  13   1   5  135.04    3.99
  13   1   5  132.47    3.17
  13  -1   5  136.66    3.21
  13  -1   5  129.63    3.17
  13  -1   6  173.06    4.97
  13   1   6  169.66    4.94
  13   1   6  169.80    4.04
  13  -1   6  176.59    4.08
  13  -1   6  167.59    4.04
  13  -1   7   83.35    3.09
  13   1   7   89.97    3.17
  13  -1   7   81.88    2.23
  13   1   7   84.92    2.24
  13  -1   7   86.62    2.27
  13  -1   8    1.92    0.56
  13   1   8    2.17    0.59
  13  -1   8    2.14    0.35
  13   1   8    2.38    0.37
  13  -1   8    1.92    0.36
  13  -1   9   58.29    1.72
  13   1   9   56.83    1.70
  13  -1   9   53.14    1.68
  13   1  10    1.01    0.28
  13  -1  10    1.12    0.32
  13   1  10    1.17    0.35
  13   1  11    3.52    0.35
  13   1  11    4.16    0.44
  13  -1  11    2.94    0.39
  13   1  12    0.09    0.20
  13  -1  12    0.19    0.24
  13  -1  12    0.13    0.27
  13   1  12    0.07    0.26
  13   1  13    1.06    0.26
  13  -1  13    0.75    0.26
  13  -1  13    0.74    0.24
  13  -1  14    0.08    0.18
  13   1  14    0.13    0.17
  13  -3 -15    3.10    0.28
  13   3 -15    3.08    0.29
 -13  -3  15    3.37    0.38
  13   3 -14    2.10    0.32
  13  -3 -14    2.46    0.32
 -13  -3  14    2.33    0.44
  13  -3 -13    0.61    0.29
  13   3 -13    0.89    0.33
  13  -3 -12   36.82    1.17
  13   3 -12   34.23    1.16
  13  -3 -11    2.50    0.40
  13   3 -11    3.03    0.40
  13  -3 -11    2.60    0.40
  13  -3 -10    1.72    0.35
  13   3 -10    1.61    0.37
 -13  -3  10    2.15    0.55
  13  -3 -10    0.63    0.55
  13   3 -10    0.81    0.62
  13  -3 -10    1.36    0.39
  13  -3  -9   31.29    1.03
  13   3  -9   30.05    1.03
  13  -3  -9   29.79    1.08
  13  -3  -9   29.89    1.73
  13   3  -9   31.13    1.76
  13  -3  -9   29.97    2.00
 -13  -3   9   32.33    1.34
  13  -3  -8   15.29    0.70
 -13  -3   8   16.19    1.24
  13  -3  -8   15.33    1.18
  13   3  -8   13.78    1.18
 -13  -3   8   15.29    0.91
  13  -3  -7    0.62    0.26
 -13  -3   7    0.56    0.50
  13  -3  -6   90.23    2.37
  13  -3  -6   89.48    3.19
 -13  -3   6   96.50    3.12
  13  -3  -5  110.13    3.49
 -13  -3   5  106.89    3.36
  13  -3  -4  156.37    4.36
 -13  -3   4  152.08    4.28
  13  -3  -3   14.30    0.96
 -13  -3   3   15.03    0.92
  13  -3  -2   32.16    1.38
 -13  -3   2   32.07    1.35
  13  -3  -2   33.28    1.25
  13   3  -2   33.17    1.26
  13   3  -1  561.61   12.51
  13  -3  -1  542.46   12.49
 -13   3   1  529.57   12.66
  13   3  -1  538.14   12.27
  13  -3  -1  545.30   12.38
  13  -3  -1  549.45   12.27
  13  -3   0   16.58    0.91
  13   3   0   16.20    0.88
  13  -3   0   17.12    0.86
  13   3   1  368.15    8.76
  13  -3   1  377.18    8.58
  13  -3   1  368.88    8.78
  13   3   2  182.47    4.82
  13  -3   2  192.39    4.88
  13  -3   2  185.21    4.57
  13  -3   3  363.06    8.60
  13   3   3  349.69    8.54
  13  -3   4   24.43    1.26
  13   3   4   22.60    1.21
  13  -3   5   15.90    0.68
  13  -3   5   17.12    1.09
  13   3   5   16.11    0.62
  13   3   5   16.96    1.06
  13  -3   5   15.60    0.62
  13   3   6   92.16    3.17
  13  -3   6   93.50    2.41
  13   3   6   99.76    2.41
  13  -3   6   92.32    2.47
  13  -3   6   99.65    3.28
  13  -3   7   20.76    1.36
  13   3   7   18.92    1.30
  13  -3   7   20.22    0.81
  13   3   7   20.63    0.79
  13  -3   7   21.37    0.86
  13  -3   8   -0.08    0.37
  13  -3   8    0.07    0.24
  13   3   8    0.19    0.24
  13   3   8   -0.08    0.36
  13  -3   8    0.31    0.28
 -13  -3  -9   46.59    1.74
  13  -3   9   50.74    1.47
  13  -3   9   50.62    1.52
  13   3   9   51.40    1.50
  13   3  10   15.04    0.68
  13  -3  10   15.61    0.70
  13  -3  10   15.81    0.68
  13  -3  11    0.02    0.25
  13  -3  11    0.29    0.24
  13   3  11    0.21    0.23
  13  -3  12    1.37    0.26
  13   3  12    1.28    0.24
  13  -3  12    1.18    0.24
  13  -3  13    0.41    0.17
  13  -3  13   -0.03    0.07
  13  -5 -14   52.47    1.35
 -13  -5  14   54.86    1.51
 -13  -5  13   15.27    0.75
  13  -5 -13   15.17    0.64
  13  -5 -12    9.76    0.59
 -13  -5  12    9.49    0.67
  13  -5 -11   15.17    0.77
 -13  -5  11   15.63    0.89
 -13  -5  10    0.25    0.50
  13  -5 -10    0.35    0.32
  13  -5 -10    0.68    0.40
  13  -5  -9   29.70    1.08
  13  -5  -9   30.91    1.17
  13  -5  -9   31.94    1.21
 -13  -5   9   33.68    1.46
  13  -5  -8  204.87    4.89
  13  -5  -8  206.96    4.95
  13  -5  -8  207.86    5.04
  13  -5  -7   90.89    2.50
  13  -5  -7   88.20    2.37
  13  -5  -6   55.90    2.57
  13  -5  -6   58.47    1.67
 -13  -5   6   50.36    2.39
  13  -5  -6   55.37    1.76
  13  -5  -6   54.30    1.66
  13  -5  -5    0.76    0.58
  13  -5  -4    0.10    0.22
  13  -5  -4    0.47    0.59
  13  -5  -4   -0.24    0.34
  13  -5  -3    5.86    0.80
  13  -5  -3    4.39    0.44
  13  -5  -3    5.74    0.44
  13  -5  -2    6.63    0.50
  13  -5  -2    6.65    0.79
  13  -5  -2    7.13    0.49
  13  -5  -1    0.11    0.25
  13  -5  -1   -0.05    0.26
  13  -5  -1    0.19    0.42
  13  -5   0   75.42    2.59
  13  -5   0   71.37    1.96
  13  -5   1    1.30    0.27
  13  -5   1    1.43    0.33
  13  -5   1    1.56    0.51
 -13   5  -1    2.18    0.78
 -13   5  -2  184.35    6.03
  13  -5   2  192.54    5.25
  13  -5   2  199.45    4.70
 -13   5  -3    2.75    0.90
  13  -5   3    4.08    0.43
 -13   5  -4   24.82    2.04
  13  -5   4   27.99    0.95
  13  -5   4   27.97    1.06
  13  -5   5   63.06    1.81
 -13   5  -5   60.18    3.28
  13  -5   5   63.36    1.70
  13  -5   5   61.67    1.75
  13  -5   5   66.36    1.88
  13  -5   6    6.21    0.42
  13  -5   6    6.50    0.48
  13  -5   6    6.28    0.49
 -13  -5  -7    2.37    0.69
  13  -5   7    2.80    0.38
  13  -5   8   11.98    0.59
 -13  -5  -8   13.00    1.00
 -13  -5  -9  103.18    3.02
  13  -5   9  103.13    2.63
  13  -5   9  105.81    2.64
  13  -5  10   12.82    0.58
 -13  -5 -10   12.40    0.77
  13  -5  10   13.48    0.62
  13  -5  11   20.12    0.72
 -13  -5 -11   20.78    0.88
  13  -5  11   22.05    0.75
  13  -5  12   23.09    0.70
 -13  -5 -12   19.83    0.73
  13  -5  13    0.22    0.13
  13  -7 -13    3.51    0.25
  13  -7 -12   28.87    0.90
  13  -7 -11    0.91    0.24
  13  -7 -11    1.29    0.33
  13  -7 -10    2.98    0.38
  13  -7 -10    3.38    0.44
  13  -7  -9    0.83    0.34
 -13  -7   9    0.39    0.43
  13  -7  -9    0.89    0.36
  13  -7  -8  194.65    4.75
  13  -7  -8  205.35    4.95
  13  -7  -8  201.80    4.81
 -13  -7   8  205.37    5.09
  13  -7  -7    2.59    0.44
 -13  -7   7    1.61    0.54
  13  -7  -7    1.88    0.43
  13  -7  -7    1.85    0.47
  13  -7  -6   48.48    1.55
  13  -7  -6   48.34    1.52
 -13  -7   6   47.13    1.76
  13  -7  -5   29.72    1.20
  13  -7  -5   28.94    1.13
  13  -7  -5   28.39    1.08
 -13  -7   5   27.51    1.30
  13  -7  -4   20.01    0.87
  13  -7  -4   20.78    1.00
  13  -7  -4   22.08    0.88
  13  -7  -3   30.54    1.12
  13  -7  -3   27.96    1.17
  13  -7  -3   29.72    1.04
  13  -7  -2   14.59    0.79
  13  -7  -2   14.22    0.76
  13  -7  -1    1.29    0.38
  13  -7  -1    1.39    0.37
  13  -7   0   90.77    2.46
 -13  -7   0   92.34    2.77
  13  -7   0   91.39    2.56
 -13  -7  -1    0.68    0.60
  13  -7   2    0.48    0.38
 -13  -7  -2    1.01    0.64
  13  -7   2    0.50    0.28
 -13  -7  -3   98.01    3.07
  13  -7   3   97.92    2.48
  13  -7   3   95.76    2.71
 -13  -7  -4  146.61    4.12
  13  -7   4  142.90    3.72
  13  -7   4  145.04    3.50
  13  -7   5   11.63    0.60
  13  -7   5   11.32    0.68
  13  -7   6    6.47    0.47
  13  -7   6    6.44    0.52
 -13  -7  -7   71.58    2.37
  13  -7   7   72.15    1.91
  13  -7   7   71.20    1.97
 -13  -7  -8    1.10    0.48
  13  -7   8    0.75    0.29
 -13  -7  -9    3.14    0.47
  13  -7   9    3.03    0.32
 -13  -7  -9    3.20    0.50
  13  -7  10    6.25    0.36
 -13  -7 -10    7.36    0.49
  13  -7  11    9.20    0.36
 -13  -7 -11    8.84    0.42
  13  -9 -10   18.45    0.56
  13  -9  -9   69.22    1.70
 -13  -9   8    1.13    0.29
  13  -9  -8    1.05    0.26
  13  -9  -7    0.42    0.29
  13  -9  -7    0.20    0.25
  13  -9  -7    0.21    0.27
  13  -9  -6    1.60    0.34
  13  -9  -6    1.42    0.34
  13  -9  -6    1.24    0.29
  13  -9  -5    7.80    0.53
  13  -9  -5    7.20    0.51
  13  -9  -5    6.71    0.42
  13  -9  -4    1.69    0.40
  13  -9  -4    1.40    0.33
  13  -9  -3   96.02    2.45
  13  -9  -3   91.64    2.42
  13  -9  -2   22.18    0.88
  13  -9  -2   22.00    0.86
  13  -9  -1    3.31    0.39
  13  -9   0    4.30    0.44
  13  -9   1    0.08    0.30
 -13  -9  -2   27.59    1.14
  13  -9   3    5.16    0.41
 -13  -9  -3    4.88    0.56
  13  -9   3    6.15    0.48
 -13  -9  -4   14.05    0.76
  13  -9   4   13.70    0.60
 -13  -9  -5   13.47    0.74
 -13  -9  -5   12.63    0.59
  13  -9   5   14.06    0.62
 -13  -9  -6    4.71    0.46
 -13  -9  -6    5.29    0.39
  13  -9   6    4.96    0.34
 -13  -9  -7    0.23    0.23
  14   0 -17    0.19    0.14
  14   0 -16   35.58    1.02
  14   0 -15    0.26    0.30
 -14   0  15    0.02    0.27
  14   0 -14  150.32    3.61
 -14   0  14  143.39    3.75
  14   0 -13   -0.02    0.41
 -14   0  13    0.14    0.41
  14   0 -12   81.11    2.26
  14   0 -11   -0.15    0.40
  14   0 -10  226.63    5.22
  14   0 -10  203.89    6.50
  14   0  -9    0.09    0.59
 -14   0   9    0.24    0.42
 -14   0   8  216.49    5.96
  14   0  -8  212.37    6.08
 -14   0   7   -0.06    0.38
  14   0  -7    0.07    0.51
 -14   0   6  146.69    4.22
  14   0  -6  153.37    4.35
 -14   0   5   -0.05    0.32
 -14   0   4 1081.01   23.82
 -14   0   3    0.10    0.26
  14   0  -2  166.40    4.52
 -14   0   2  171.75    4.17
  14   0  -1   -0.20    0.34
 -14   0   1    0.37    0.18
  14   0  -1   -0.03    0.31
  14   0   0 1122.52   24.58
  14   0   0 1108.69   24.45
  14   0   1   -0.04    0.35
  14   0   2    9.52    0.75
  14   0   3    0.35    0.39
  14   0   4  160.48    4.52
  14   0   5   -0.06    0.38
  14   0   5    0.38    0.22
  14   0   6   26.44    1.52
  14   0   6   29.51    0.99
  14   0   7    0.40    0.43
  14   0   7    0.13    0.26
  14   0   8  226.26    6.25
  14   0   8  205.21    4.96
  14   0   9    0.13    0.29
  14   0  10   26.74    1.00
  14   0  10   28.22    1.06
  14   0  11   -0.13    0.25
  14   0  11    0.02    0.29
  14   0  12   37.15    1.16
  14   0  12   37.63    1.22
  14   0  13    0.14    0.23
  14   0  13    0.01    0.18
  14  -2 -16    6.18    0.33
  14   2 -16    5.89    0.33
  14  -2 -15    2.85    0.33
  14   2 -15    2.66    0.34
 -14  -2  15    2.57    0.39
  14  -2 -14    0.51    0.31
  14   2 -14    0.17    0.30
 -14  -2  14   -0.10    0.39
  14  -2 -13  148.67    3.54
  14   2 -13  142.05    3.53
 -14  -2  13  138.81    3.84
  14  -2 -12   23.94    0.94
  14   2 -12   22.01    0.93
  14  -2 -11   47.25    1.48
  14   2 -11   48.20    1.50
  14  -2 -10    0.10    0.59
  14   2 -10   -0.20    0.34
 -14  -2  10    0.10    0.41
  14  -2 -10    0.02    0.33
  14   2 -10   -0.48    0.70
 -14   2   9   95.56    3.49
  14  -2  -9   99.80    3.55
  14   2  -9  100.02    3.58
 -14  -2   9   93.62    2.71
 -14   2   8    0.39    0.41
 -14  -2   8    0.29    0.40
  14  -2  -8    1.15    0.50
  14   2  -8    0.70    0.53
  14  -2  -7   14.26    1.09
  14   2  -7   12.11    1.03
  14  -2  -7   13.61    1.21
  14  -2  -6   95.75    3.26
  14  -2  -5    2.09    0.58
  14  -2  -4  260.45    6.55
  14  -2  -3   30.43    1.33
  14  -2  -2   28.42    1.31
  14   2  -2   27.55    1.31
  14  -2  -2   27.76    1.18
 -14  -2   2   28.02    1.14
  14  -2  -2   27.73    1.17
  14   2  -2   27.86    1.18
  14   2  -1   81.30    2.40
  14  -2  -1   80.23    2.52
  14   2  -1   77.44    2.51
  14  -2  -1   82.53    2.33
 -14  -2   1   83.51    2.30
  14  -2  -1   82.33    2.41
  14  -2   0   21.78    1.09
  14   2   0   20.45    1.06
  14  -2   0   20.22    0.87
  14  -2   0   23.21    1.05
  14   2   0   21.78    1.03
  14  -2   1   12.30    0.80
  14  -2   1   10.68    0.55
  14  -2   2   57.23    2.01
  14   2   2   54.95    1.98
  14  -2   3    4.92    0.59
  14   2   3    4.78    0.58
  14  -2   4    6.14    0.68
  14   2   4    5.90    0.65
  14  -2   5   12.94    0.98
  14   2   5   11.16    0.90
  14  -2   5   11.45    0.54
  14   2   5   10.86    0.48
  14   2   5   12.49    0.55
  14  -2   6  165.01    4.78
  14   2   6  157.86    4.72
  14   2   6  160.32    3.72
  14   2   6  163.57    3.79
  14  -2   6  149.86    3.77
  14  -2   7   53.76    2.34
  14   2   7   52.77    2.31
  14   2   7   51.67    1.46
  14  -2   7   50.99    1.54
  14   2   7   52.86    1.54
  14  -2   8  113.06    3.92
  14   2   8  108.25    3.85
  14   2   8  116.40    2.90
  14   2   8  113.09    2.79
  14  -2   8  113.49    2.89
  14  -2   8  110.46    2.76
  14   2   9    1.00    0.25
  14  -2   9    0.88    0.30
  14   2   9    1.35    0.31
  14  -2   9    1.39    0.31
  14  -2  10   27.90    0.92
  14  -2  10   27.42    1.02
  14   2  10   26.94    1.02
  14  -2  11   10.71    0.50
  14  -2  11   11.11    0.60
  14  -2  11   11.07    0.60
  14   2  11   11.29    0.60
  14  -2  12    7.91    0.47
  14  -2  12    7.40    0.47
  14   2  12    7.26    0.46
  14   2  13   16.27    0.62
  14  -2  13   17.80    0.64
  14  -2  13   16.02    0.63
 -14  -2 -14   38.80    1.09
 -14   2 -14   40.87    1.11
 -14  -4  15    2.89    0.31
 -14  -4  14   96.01    2.56
  14  -4 -13   10.00    0.46
  14  -4 -13    9.97    0.52
 -14  -4  13    9.88    0.70
  14  -4 -12    0.55    0.26
 -14  -4  12    1.14    0.48
  14  -4 -12    0.48    0.32
  14  -4 -11   51.06    1.56
 -14  -4  11   48.98    1.79
  14  -4 -10   45.81    1.46
 -14  -4  10   43.01    1.68
  14  -4 -10   44.19    1.40
  14  -4  -9   25.43    0.97
  14  -4  -9   22.49    0.97
 -14  -4   9   22.93    1.19
 -14  -4   8    9.41    1.07
  14  -4  -8    9.67    0.61
  14  -4  -8    8.70    0.59
 -14  -4   8   10.41    0.84
  14  -4  -8    9.45    0.62
  14  -4  -7  131.09    4.37
 -14  -4   7  124.28    4.16
  14  -4  -7  125.49    3.23
  14  -4  -6   -0.08    0.59
  14  -4  -6   -0.03    0.29
 -14  -4   6    0.46    0.50
  14  -4  -5   22.07    0.79
  14  -4  -5   20.31    1.40
 -14  -4   5   23.09    1.41
  14  -4  -5   23.72    0.92
 -14  -4   4    5.00    0.70
  14  -4  -4    5.78    0.39
  14  -4  -4    5.17    0.53
  14  -4  -4    5.45    0.76
 -14  -4   3   28.45    1.42
  14  -4  -3   26.26    1.41
  14  -4  -3   25.17    0.95
  14  -4  -3   24.73    1.09
  14  -4  -3   26.69    0.90
  14  -4  -2   14.56    0.66
  14  -4  -2   15.53    0.81
  14  -4  -2   13.96    0.63
  14  -4  -2   13.90    0.99
  14  -4  -1   16.16    0.69
  14  -4  -1   16.15    1.00
  14  -4  -1   17.56    0.72
  14  -4   0  351.64    8.45
 -14   4   0  349.99    9.00
  14  -4   0  353.11    8.45
  14  -4   1    6.77    0.66
 -14   4  -1    8.18    0.99
  14  -4   1    7.19    0.63
  14  -4   1    7.19    0.48
  14  -4   2    1.82    0.31
  14  -4   2    1.96    0.41
 -14   4  -2    1.61    0.73
  14  -4   3   48.28    1.88
 -14   4  -3   46.76    2.56
  14  -4   3   46.12    1.28
  14  -4   3   47.02    1.43
  14  -4   4   32.72    1.57
 -14   4  -4   35.48    2.29
  14  -4   4   33.31    1.02
  14  -4   4   32.26    1.12
 -14   4  -5   63.68    3.31
  14  -4   5   63.88    1.80
 -14   4  -6    5.94    1.28
  14  -4   6    6.48    0.47
  14  -4   7  317.99    7.11
  14  -4   7  309.69    7.07
  14  -4   8   55.65    1.62
  14  -4   8   57.44    1.60
  14  -4   9   26.79    0.96
  14  -4   9   27.16    0.93
 -14  -4  -9   26.47    1.25
  14  -4  10    1.30    0.25
  14  -4  10    1.55    0.29
  14  -4  10    1.61    0.33
  14  -4  11   57.91    1.54
  14  -4  11   55.74    1.58
  14  -4  12    4.62    0.31
  14  -4  12    4.43    0.32
  14  -4  13   15.26    0.47
  14  -6 -13   36.66    1.05
 -14  -6  12    0.13    0.26
  14  -6 -12    0.26    0.31
  14  -6 -11    4.07    0.37
 -14  -6  11    3.65    0.43
  14  -6 -11    4.19    0.46
  14  -6 -10   20.00    0.87
  14  -6 -10   21.71    0.90
 -14  -6  10   19.14    0.92
  14  -6  -9  203.13    4.92
  14  -6  -9  207.06    5.07
  14  -6  -9  216.47    5.02
 -14  -6   9  212.89    5.32
  14  -6  -8   12.55    0.70
 -14  -6   8   11.32    0.88
  14  -6  -8   12.21    0.74
  14  -6  -7  259.88    6.11
  14  -6  -7  264.95    6.27
  14  -6  -7  258.81    6.12
 -14  -6   7  264.59    6.49
  14  -6  -6  151.23    3.72
  14  -6  -6  146.94    3.83
  14  -6  -6  147.39    3.69
 -14  -6   6  145.97    4.05
  14  -6  -5   58.45    1.75
  14  -6  -5   55.48    2.64
  14  -6  -5   55.71    1.81
  14  -6  -5   56.17    1.69
  14  -6  -4   47.69    1.49
  14  -6  -4   51.34    1.58
  14  -6  -4   45.24    2.33
  14  -6  -4   49.11    1.63
  14  -6  -4   50.51    1.51
  14  -6  -3   99.35    2.77
  14  -6  -3  102.43    3.68
  14  -6  -3  104.31    2.63
  14  -6  -3  103.64    2.71
  14  -6  -2    0.99    0.34
  14  -6  -2    1.09    0.36
  14  -6  -1  142.45    3.54
  14  -6  -1  138.01    4.39
  14  -6  -1  139.66    3.57
  14  -6   0    7.12    0.46
  14  -6   0    7.29    0.51
  14  -6   0    6.91    0.86
  14  -6   0    7.35    0.57
  14  -6   1   32.50    1.19
  14  -6   1   27.44    1.59
  14  -6   1   30.71    1.06
  14  -6   1   30.67    1.00
  14  -6   1   28.78    1.15
  14  -6   2   98.96    2.61
  14  -6   2   97.98    2.46
  14  -6   2   93.24    2.65
  14  -6   3   99.69    2.67
  14  -6   3  103.11    2.56
  14  -6   3   98.75    2.73
  14  -6   4   68.67    1.97
  14  -6   4   66.17    1.86
  14  -6   4   70.67    2.05
  14  -6   5   51.49    1.53
  14  -6   5   52.07    1.64
  14  -6   6   50.67    1.48
 -14  -6  -6   45.95    1.97
  14  -6   6   50.05    1.56
 -14  -6  -7   18.53    1.17
  14  -6   7   16.36    0.73
 -14  -6  -8   18.16    1.09
  14  -6   8   17.42    0.74
 -14  -6  -9    3.70    0.57
  14  -6   9    3.74    0.38
 -14  -6 -10   19.17    0.86
 -14  -6 -10   18.80    0.84
  14  -6  11    1.57    0.24
 -14  -6 -11    1.32    0.33
  14  -6  12    6.77    0.29
  14  -8 -10    6.42    0.39
  14  -8 -10    6.63    0.43
  14  -8  -9   28.27    1.02
  14  -8  -9   31.97    1.01
  14  -8  -8    3.41    0.41
  14  -8  -8    2.60    0.38
  14  -8  -8    2.69    0.39
  14  -8  -7   32.84    1.09
  14  -8  -7   30.38    1.10
 -14  -8   7   33.41    1.26
  14  -8  -6   11.06    0.66
  14  -8  -6   11.05    0.61
 -14  -8   6   10.45    0.75
  14  -8  -6   11.87    0.72
  14  -8  -5   17.10    0.74
  14  -8  -5   16.65    0.83
  14  -8  -5   15.95    0.84
 -14  -8   5   17.58    0.91
  14  -8  -4   15.96    0.72
  14  -8  -4   17.64    0.86
  14  -8  -4   18.37    0.76
 -14  -8   4   18.06    0.94
  14  -8  -4   18.37    0.87
  14  -8  -3    0.64    0.28
  14  -8  -3    0.51    0.40
  14  -8  -3    0.52    0.34
 -14  -8   3    0.78    0.43
  14  -8  -2   39.91    1.37
  14  -8  -2   41.40    1.38
  14  -8  -1   41.09    1.35
  14  -8  -1   40.77    1.41
  14  -8   0   42.93    1.47
 -14  -8  -1   60.37    2.04
  14  -8   1   59.18    1.85
 -14  -8  -2   16.24    1.02
  14  -8   2   15.07    0.80
  14  -8   3    1.67    0.40
  14  -8   3    2.42    0.34
 -14  -8  -4   34.98    1.53
  14  -8   4   39.20    1.15
  14  -8   4   36.32    1.29
  14  -8   5   10.06    0.51
 -14  -8  -5   10.14    0.83
  14  -8   5   11.25    0.63
 -14  -8  -6   30.86    1.30
  14  -8   6   30.65    0.95
  14  -8   6   29.83    1.02
  14  -8   7    0.05    0.19
  14  -8   7   -0.04    0.23
 -14  -8  -7    0.41    0.40
 -14  -8  -8    5.71    0.49
  14  -8   8    6.24    0.34
 -14  -8  -8    6.11    0.47
 -14  -8  -9   75.57    1.87
  14  -8   9   73.63    1.76
  14 -10  -6    1.07    0.22
  14 -10  -5   18.74    0.66
  14 -10  -4   99.46    2.36
 -14 -10   4   91.14    2.42
 -14 -10   3    0.49    0.26
  14 -10  -3    0.34    0.29
 -14 -10   2   11.17    0.55
  14 -10  -1   -0.08    0.19
  14 -10  -1    0.48    0.28
  14 -10   0   30.41    0.96
  14 -10   0   30.55    0.96
  14 -10   1   58.65    1.56
  14 -10   1   61.61    1.62
  14 -10   2    1.84    0.25
  14 -10   2    1.69    0.24
  15  -1 -16   64.11    1.62
  15   1 -16   65.31    1.62
  15  -1 -15   72.56    1.88
  15   1 -15   71.92    1.88
 -15  -1  15   71.30    2.02
  15  -1 -14    2.29    0.40
 -15  -1  14    2.82    0.47
  15   1 -14    2.37    0.40
  15  -1 -13   29.15    1.07
  15   1 -13   28.91    1.07
 -15   1  13   28.66    1.15
  15  -1 -12   14.51    0.76
  15   1 -12   15.28    0.77
  15  -1 -11  632.44   13.82
  15   1 -11  618.16   13.82
  15  -1 -10  163.09    3.97
  15   1 -10  166.66    3.97
  15  -1 -10  166.81    5.30
  15   1 -10  151.14    5.18
 -15   1   9    2.21    0.59
  15  -1  -9    3.64    0.84
  15   1  -9    3.75    0.84
 -15  -1   9    3.49    0.46
 -15  -1   8   51.66    2.26
 -15   1   8   56.94    2.38
  15  -1  -8   57.05    2.43
  15   1  -8   55.44    2.42
 -15  -1   8   53.23    1.70
  15   1  -7    3.33    0.69
 -15  -1   7    3.35    0.63
 -15   1   7    2.87    0.54
  15  -1  -7    3.73    0.75
 -15   1   6   22.75    1.28
 -15  -1   6   23.48    1.29
 -15  -1   5   36.41    1.56
 -15   1   5   39.67    1.64
  15  -1  -5   35.55    1.68
 -15  -1   4   62.43    2.09
 -15   1   4   59.36    2.08
  15  -1  -4   65.53    2.23
 -15   1   3  722.48   16.23
  15  -1  -3  729.69   16.31
  15  -1  -2   60.72    2.19
  15   1  -2   61.04    2.20
 -15   1   2   63.46    1.91
  15  -1  -2   60.52    1.92
  15  -1  -2   62.58    2.04
  15   1  -2   65.79    2.05
  15   1  -1   26.48    1.16
  15  -1  -1   26.23    1.23
  15   1  -1   23.80    1.19
 -15   1   1   25.03    0.93
 -15  -1   1   25.39    0.93
  15  -1  -1   24.69    0.96
  15  -1  -1   24.58    1.12
  15  -1   0   87.68    2.63
  15   1   0   85.06    2.59
  15   1   0   82.25    2.49
  15  -1   0   78.42    2.09
  15  -1   0   81.80    2.48
  15  -1   1  693.15   15.30
  15   1   1  647.97   15.25
  15  -1   2   86.13    2.75
  15   1   2   88.55    2.77
  15   1   3  140.61    4.06
  15  -1   3  144.97    4.10
  15  -1   4   52.85    2.10
  15   1   4   54.52    2.10
  15  -1   4   51.43    1.42
  15   1   4   50.29    1.41
  15  -1   5   83.92    3.05
  15   1   5   92.41    3.11
  15   1   5   87.08    2.24
  15  -1   5   92.31    2.30
  15   1   5   91.83    2.30
  15  -1   6   40.49    1.96
  15   1   6   41.31    1.97
  15   1   6   41.97    1.23
  15  -1   6   41.20    1.27
  15   1   6   40.59    1.27
  15  -1   7   11.66    1.10
  15   1   7   12.83    1.12
  15  -1   7   12.84    0.64
  15   1   7   13.05    0.65
  15   1   7   12.86    0.60
  15  -1   8   10.51    1.08
  15   1   8   11.12    0.57
  15  -1   8   10.79    0.62
  15   1   8   10.26    0.60
  15   1   9   12.46    0.61
  15  -1   9   11.71    0.67
  15   1   9   12.49    0.67
  15  -1  10    0.17    0.28
  15   1  10   -0.13    0.25
  15  -1  10    0.33    0.30
  15   1  10   -0.07    0.31
  15  -1  11   54.69    1.66
  15   1  11   56.71    1.67
  15  -1  11   58.82    1.66
  15   1  11   55.98    1.58
  15   1  12    0.17    0.19
  15  -1  12    0.30    0.24
  15  -1  12    0.38    0.25
  15   1  12    0.20    0.24
  15  -1  13    2.68    0.28
  15   1  13    3.05    0.30
  15  -1  13    2.88    0.27
 -15  -1 -14   21.83    0.75
 -15   1 -14   22.46    0.75
  15  -3 -15    1.86    0.24
 -15  -3  15    2.09    0.34
  15   3 -15    1.88    0.24
  15  -3 -14    4.34    0.36
  15   3 -14    4.01    0.35
 -15  -3  14    4.14    0.51
  15  -3 -13   23.12    0.85
  15   3 -13   23.92    0.86
  15  -3 -12   40.69    1.27
  15   3 -12   40.91    1.27
  15  -3 -11   14.11    0.67
  15   3 -11   14.65    0.68
 -15  -3  11   14.57    0.89
  15  -3 -11   13.04    0.67
  15  -3 -10  141.34    3.41
  15   3 -10  138.79    3.40
  15  -3 -10  137.44    3.45
 -15  -3  10  143.82    3.79
  15  -3  -9  105.60    2.61
  15   3  -9  104.85    2.60
 -15   3   9   94.24    3.70
 -15  -3   9  101.33    3.69
  15  -3  -9  104.17    2.70
  15  -3  -9   98.97    2.63
  15  -3  -9  103.40    2.67
 -15  -3   9  104.74    2.98
 -15  -3   8   90.01    3.38
  15  -3  -8   99.41    3.77
  15  -3  -8   95.96    2.51
 -15  -3   8   99.19    2.82
  15  -3  -7    8.66    1.05
  15  -3  -7    9.51    0.54
 -15  -3   7    6.93    0.86
  15  -3  -6    1.38    0.30
 -15  -3   6    1.48    0.53
  15  -3  -6    1.61    0.62
  15  -3  -5   82.22    2.87
 -15  -3   5   80.10    2.74
  15  -3  -5   76.59    2.08
  15  -3  -4   37.94    1.72
 -15  -3   4   34.82    1.60
  15  -3  -3  123.26    3.58
 -15  -3   3  125.00    3.54
  15  -3  -3  122.08    3.36
  15   3  -3  115.57    3.33
  15  -3  -2    1.37    0.44
 -15  -3   2    1.25    0.39
  15  -3  -2    2.17    0.40
  15   3  -2    1.64    0.39
  15  -3  -1  259.15    6.51
  15   3  -1  261.10    6.51
  15  -3  -1  253.70    6.26
  15  -3  -1  256.31    6.31
  15   3  -1  256.33    6.27
  15  -3   0   20.04    1.10
  15   3   0   21.83    1.13
  15  -3   0   21.75    1.01
  15  -3   1  163.62    4.34
  15   3   1  160.32    4.29
  15  -3   1  149.46    3.94
  15  -3   2   79.39    2.59
  15   3   2   81.41    2.58
  15  -3   2   73.67    1.99
  15  -3   3    0.23    0.22
  15  -3   3    0.74    0.37
  15   3   3    0.61    0.34
  15  -3   3    0.30    0.17
  15   3   4  105.88    2.56
  15  -3   4  107.65    3.38
  15   3   4  107.00    3.35
  15  -3   4  103.80    2.58
  15  -3   4  101.70    2.56
  15  -3   4  107.96    2.64
  15  -3   5  106.71    3.50
  15   3   5   99.91    3.40
  15  -3   5  107.90    2.65
  15   3   5  107.39    2.63
  15  -3   6  188.47    5.40
  15   3   6  189.39    5.36
  15  -3   6  188.44    4.37
  15   3   6  184.88    4.35
  15  -3   6  181.71    4.33
  15  -3   7   56.58    2.46
  15   3   7   54.63    2.41
  15  -3   7   55.95    1.64
  15   3   7   59.53    1.64
  15  -3   7   57.13    1.61
  15  -3   8    2.04    0.32
  15   3   8    2.79    0.34
  15  -3   8    2.10    0.35
  15  -3   9    0.16    0.26
  15   3   9    0.19    0.24
  15  -3   9    0.43    0.27
  15  -3  10   12.49    0.61
  15  -3  10   12.20    0.63
  15   3  10   12.94    0.62
  15  -3  10   12.92    0.59
  15  -3  11    0.45    0.23
  15  -3  11    0.75    0.24
  15   3  11    0.92    0.23
  15  -3  11    1.03    0.27
  15  -3  12    0.12    0.20
  15  -3  12    0.54    0.19
  15   3  12    0.29    0.16
  15  -3  12    0.26    0.19
 -15  -3 -13   55.82    1.47
 -15   3 -13   58.94    1.49
 -15  -5  14   98.63    2.46
 -15  -5  13    2.70    0.39
  15  -5 -13    2.24    0.32
  15  -5 -12   19.41    0.79
 -15  -5  12   18.00    0.91
  15  -5 -11   60.68    1.76
  15  -5 -10   18.57    0.86
 -15  -5  10   18.14    1.04
  15  -5 -10   17.06    0.79
  15  -5  -9   66.91    1.96
  15  -5  -9   70.08    2.01
  15  -5  -9   70.06    2.04
 -15  -5   9   70.91    2.33
  15  -5  -8   29.09    1.09
  15  -5  -8   30.34    1.16
  15  -5  -8   29.47    1.12
 -15  -5   8   26.33    1.34
  15  -5  -7  243.76    7.40
  15  -5  -7  257.76    6.02
 -15  -5   7  256.42    7.27
  15  -5  -7  262.85    6.14
  15  -5  -6   27.11    1.79
  15  -5  -6   26.53    1.03
 -15  -5   6   24.27    1.62
  15  -5  -6   25.33    1.06
  15  -5  -6   24.77    1.00
  15  -5  -5    2.28    0.31
  15  -5  -5    2.63    0.42
  15  -5  -5    2.77    0.76
  15  -5  -5    2.21    0.40
  15  -5  -4   22.34    1.53
  15  -5  -4   22.45    0.98
  15  -5  -4   24.65    0.90
  15  -5  -3  110.17    2.87
  15  -5  -3  113.60    3.70
  15  -5  -3  108.39    2.81
  15  -5  -2    4.94    0.76
  15  -5  -2    5.42    0.47
  15  -5  -2    5.50    0.47
  15  -5  -1   55.15    2.21
  15  -5  -1   54.77    1.66
  15  -5  -1   55.24    1.63
  15  -5   0   59.18    2.30
  15  -5   0   63.81    1.78
  15  -5   1    4.18    0.62
  15  -5   1    4.43    0.39
 -15   5  -1    5.84    0.98
  15  -5   1    4.40    0.44
 -15   5  -2    8.55    1.22
  15  -5   2    7.60    0.55
  15  -5   3   85.68    2.29
 -15   5  -3   80.78    3.65
  15  -5   3   86.06    2.19
  15  -5   3   79.77    2.31
  15  -5   4  405.76    9.14
  15  -5   4  411.93    9.06
 -15   5  -4  377.10   11.17
  15  -5   4  405.62    9.21
  15  -5   5  146.07    3.58
  15  -5   5  142.27    3.47
  15  -5   5  147.00    3.53
  15  -5   5  147.49    3.64
  15  -5   6   48.55    1.41
  15  -5   6   48.22    1.46
  15  -5   6   48.79    1.51
  15  -5   7   10.65    0.54
  15  -5   8    2.26    0.30
 -15  -5  -8    2.74    0.65
 -15  -5  -9    5.81    0.66
  15  -5   9    6.81    0.42
  15  -5   9    6.65    0.47
 -15  -5 -10    4.93    0.52
  15  -5  10    6.31    0.42
  15  -5  10    4.93    0.36
  15  -5  11    0.14    0.16
  15  -5  11    0.34    0.23
 -15  -5 -11    0.24    0.34
  15  -5  12   18.64    0.57
 -15  -5 -12   16.37    0.58
  15  -7 -13    0.08    0.15
  15  -7 -12   15.89    0.60
  15  -7 -11    1.22    0.30
  15  -7 -11    0.78    0.22
  15  -7 -10   46.24    1.43
  15  -7 -10   49.79    1.44
 -15  -7   9   80.95    2.42
  15  -7  -9   82.78    2.27
  15  -7  -8  134.58    3.32
  15  -7  -8  129.70    3.29
 -15  -7   8  126.84    3.56
  15  -7  -8  135.33    3.42
  15  -7  -7   32.05    1.17
  15  -7  -7   31.56    1.23
  15  -7  -7   30.47    1.14
 -15  -7   7   30.90    1.36
  15  -7  -6    0.90    0.42
 -15  -7   6    0.21    0.52
  15  -7  -6    0.55    0.37
  15  -7  -5   28.60    1.15
  15  -7  -5   26.78    1.10
 -15  -7   5   26.76    1.28
  15  -7  -5   26.69    1.02
  15  -7  -4    8.25    0.63
  15  -7  -4    7.75    0.64
  15  -7  -4    8.30    0.56
  15  -7  -4    7.65    0.53
  15  -7  -3    8.00    0.52
  15  -7  -3    7.52    0.59
  15  -7  -3    7.22    0.54
  15  -7  -2    6.59    0.56
  15  -7  -2    6.93    0.57
  15  -7  -1  126.74    3.28
  15  -7  -1  128.98    3.34
  15  -7   0    0.77    0.37
 -15  -7   0    0.04    0.51
  15  -7   0    0.25    0.28
 -15  -7  -1  134.68    3.80
  15  -7   1  133.73    3.26
  15  -7   2   40.96    1.26
 -15  -7  -2   40.83    1.73
  15  -7   2   40.28    1.44
 -15  -7  -3  112.45    3.47
  15  -7   3  117.65    2.91
  15  -7   3  117.75    3.12
 -15  -7  -4   36.47    1.66
  15  -7   4   37.01    1.18
  15  -7   4   36.50    1.32
 -15  -7  -5   65.23    2.36
  15  -7   5   67.98    1.84
  15  -7   5   68.00    1.98
  15  -7   6    8.67    0.53
  15  -7   6    8.79    0.55
 -15  -7  -7   13.82    0.96
  15  -7   7   14.57    0.63
 -15  -7  -8    4.12    0.56
  15  -7   8    4.85    0.37
  15  -7   9   24.64    0.77
 -15  -7  -9   24.23    0.93
 -15  -7  -9   22.80    0.95
  15  -7  10    9.23    0.39
 -15  -7 -10    9.18    0.49
  15  -9  -9    0.98    0.20
  15  -9  -8    9.81    0.44
  15  -9  -7   11.29    0.55
  15  -9  -7   11.40    0.50
  15  -9  -7   11.71    0.54
  15  -9  -6   11.67    0.59
  15  -9  -6   10.48    0.49
  15  -9  -6   10.92    0.57
  15  -9  -5    3.93    0.43
  15  -9  -5    4.12    0.39
  15  -9  -4   23.96    0.95
  15  -9  -4   24.34    0.91
  15  -9  -3    1.47    0.27
  15  -9  -3    1.60    0.31
  15  -9  -2    3.02    0.35
  15  -9  -2    2.54    0.32
  15  -9  -2    1.96    0.41
  15  -9  -1   12.55    0.65
  15  -9  -1   11.66    0.62
  15  -9   0    2.66    0.37
  15  -9   0    3.44    0.42
  15  -9   1    3.75    0.39
  15  -9   1    3.82    0.41
  15  -9   2  102.42    2.49
 -15  -9  -2   96.23    2.68
 -15  -9  -3    3.71    0.48
  15  -9   3    3.55    0.37
 -15  -9  -4   16.79    0.74
  15  -9   4   18.04    0.61
  15  -9   5    0.13    0.19
 -15  -9  -5    0.29    0.32
 -15  -9  -5    0.25    0.26
 -15  -9  -6    6.75    0.39
  16   0 -16  225.67    5.05
  16   0 -15    0.08    0.29
 -16   0  15    0.06    0.26
  16   0 -14  163.94    3.86
 -16   0  14  155.13    4.01
  16   0 -13    0.09    0.37
  16   0 -12    0.02    0.36
  16   0 -11    0.46    0.39
 -16   0  10   43.98    2.23
  16   0 -10   45.28    1.40
  16   0 -10   43.13    1.44
  16   0 -10   40.68    2.26
 -16   0   9    0.08    0.41
  16   0  -9   -0.63    0.69
 -16   0   8   66.86    2.66
  16   0  -8   71.38    2.81
 -16   0   7    0.13    0.42
 -16   0   6   11.55    0.91
 -16   0   5   -0.25    0.32
 -16   0   4   29.73    1.30
 -16   0   3   -0.07    0.25
  16   0  -2  572.38   13.35
 -16   0   2  577.15   12.87
  16   0  -2  577.48   13.13
  16   0  -1    0.10    0.37
  16   0  -1    0.12    0.38
  16   0   0  452.91   10.42
  16   0   0  430.32   10.23
  16   0   1    0.25    0.36
  16   0   2  172.13    4.73
  16   0   3    0.12    0.33
  16   0   4  183.74    4.21
  16   0   4  177.82    4.18
  16   0   4  179.89    5.10
  16   0   5    0.29    0.38
  16   0   5    0.18    0.21
  16   0   5    0.21    0.22
  16   0   6  530.12   12.63
  16   0   6  516.37   11.37
  16   0   6  509.98   11.40
  16   0   7   -0.35    0.47
  16   0   7   -0.08    0.25
  16   0   7    0.14    0.28
  16   0   8   45.04    1.37
  16   0   8   41.64    1.38
  16   0   9    0.16    0.26
  16   0   9    0.15    0.32
  16   0  10  140.07    3.47
  16   0  10  141.27    3.52
  16   0  11   -0.08    0.24
  16   0  11    0.02    0.27
  16   0  12  188.84    4.45
  16   0  12  189.98    4.39
  16   0  13    0.13    0.19
  16   0  13    0.12    0.15
 -16   0 -14  137.63    3.19
  16  -2 -16   33.89    0.89
  16   2 -16   31.70    0.88
  16  -2 -15    0.31    0.24
  16   2 -15    0.27    0.25
 -16  -2  15    0.35    0.31
  16  -2 -14   29.23    0.97
  16   2 -14   28.63    0.95
 -16  -2  14   26.03    1.14
  16  -2 -13   54.02    1.56
  16   2 -13   51.69    1.55
  16  -2 -12   34.26    1.16
  16   2 -12   33.39    1.15
  16  -2 -11   41.23    1.32
  16   2 -11   40.69    1.33
 -16  -2  11   42.25    1.52
  16  -2 -10   23.73    0.92
  16   2 -10   23.39    0.93
 -16  -2  10   24.18    1.11
  16  -2 -10   24.00    0.99
  16  -2  -9   38.17    1.22
  16  -2  -9   39.13    1.22
  16   2  -9   39.58    1.23
 -16   2   9   34.16    1.96
  16  -2  -9   37.58    1.30
 -16  -2   9   38.90    1.47
 -16   2   8    3.30    0.70
 -16  -2   8    4.34    0.55
 -16   2   7  108.20    3.71
  16  -2  -7  115.60    3.94
  16  -2  -7  113.01    2.78
  16  -2  -6    2.64    0.31
  16  -2  -6    2.23    0.65
  16  -2  -5   26.88    1.47
  16  -2  -4  330.19    8.13
  16  -2  -3   11.01    0.82
 -16  -2   3   10.83    0.75
  16  -2  -3   10.70    0.77
  16   2  -3   11.10    0.78
  16  -2  -2   25.06    1.30
  16   2  -2   22.56    1.26
 -16  -2   2   25.68    1.10
  16  -2  -2   24.00    1.16
  16  -2  -2   24.58    1.13
  16   2  -2   26.08    1.19
  16  -2  -1  197.74    5.19
  16   2  -1  193.12    5.18
  16  -2  -1  183.11    4.77
  16  -2  -1  201.62    5.01
  16   2  -1  203.21    5.02
  16  -2   0  455.35   10.66
  16   2   0  461.12   10.65
  16  -2   0  441.00   10.11
  16  -2   1  109.65    3.27
  16   2   1  104.50    3.24
  16  -2   2   36.09    1.61
  16   2   2   34.65    1.56
  16  -2   3   48.46    1.95
  16   2   3   46.76    1.92
  16  -2   3   44.23    1.27
  16  -2   3   44.69    1.28
  16   2   3   46.97    1.28
  16  -2   4  123.79    3.84
  16   2   4  123.76    3.82
  16  -2   4  123.42    2.99
  16   2   4  122.45    2.94
  16  -2   4  123.94    2.99
  16   2   4  124.55    2.99
  16  -2   5  146.12    4.49
  16   2   5  143.26    4.45
  16   2   5  148.85    3.50
  16  -2   5  149.21    3.56
  16   2   5  147.11    3.55
  16  -2   5  150.18    3.56
  16  -2   6  395.10   10.19
  16   2   6  387.61   10.15
  16  -2   6  396.47    9.03
  16   2   6  409.09    9.04
  16   2   6  412.29    8.98
  16  -2   7   45.58    2.21
  16   2   7   46.71    1.42
  16   2   7   46.37    1.35
  16  -2   7   47.22    1.43
  16   2   7   45.89    2.21
  16  -2   7   44.53    1.32
  16  -2   8   14.37    0.69
  16   2   8   12.94    0.66
  16  -2   8   12.51    0.59
  16   2   8   12.83    0.60
  16   2   9  111.34    2.76
  16  -2   9  111.59    2.86
  16   2   9  112.19    2.86
  16  -2   9  109.09    2.72
  16  -2  10    5.01    0.37
  16  -2  10    5.23    0.44
  16   2  10    5.20    0.43
  16  -2  10    5.93    0.47
  16  -2  11   62.88    1.76
  16  -2  11   61.95    1.75
  16   2  11   63.14    1.75
  16  -2  12   17.94    0.69
  16   2  12   17.81    0.69
  16  -2  12   18.38    0.70
  16  -2  13   -0.01    0.16
  16  -2  13    0.15    0.15
 -16  -4  14    2.77    0.38
 -16  -4  13    0.41    0.38
  16  -4 -13    0.03    0.27
  16  -4 -12    7.17    0.42
  16  -4 -12    6.93    0.50
 -16  -4  11   52.78    1.85
  16  -4 -11   54.35    1.61
  16  -4 -10   16.38    0.80
  16  -4 -10   16.78    0.74
  16  -4 -10   16.08    0.79
 -16  -4  10   14.11    0.96
  16  -4  -9   31.56    1.13
  16  -4  -9   30.60    1.13
 -16  -4   9   29.67    1.39
  16  -4  -8  120.62    3.16
 -16  -4   8  120.20    4.22
  16  -4  -8  126.09    3.20
  16  -4  -8  125.53    3.16
 -16  -4   8  125.83    3.52
  16  -4  -8  128.77    4.55
  16  -4  -7   20.93    0.88
 -16  -4   7   16.39    1.32
  16  -4  -7   19.29    0.86
  16  -4  -7   19.83    0.85
  16  -4  -7   18.02    1.50
  16  -4  -6   28.34    1.74
 -16  -4   6   26.79    1.62
  16  -4  -6   26.52    1.03
  16  -4  -5   26.91    0.91
  16  -4  -5   24.10    1.55
 -16  -4   5   27.09    1.54
  16  -4  -5   24.54    0.98
  16  -4  -4    9.86    0.53
  16  -4  -4   12.10    1.07
 -16  -4   4   11.89    1.00
  16  -4  -4   11.18    0.79
  16  -4  -3  254.74    6.71
  16  -4  -3  249.72    5.84
  16  -4  -3  248.75    6.25
  16  -4  -3  261.63    5.90
  16  -4  -2   43.25    1.65
  16  -4  -2   45.62    1.40
  16  -4  -2   47.74    1.94
  16  -4  -2   47.01    1.40
  16  -4  -1   14.00    0.65
  16  -4  -1   13.65    0.94
  16  -4  -1   14.31    0.67
  16  -4   0    2.18    0.33
  16  -4   0    2.46    0.50
  16  -4   0    2.54    0.51
  16  -4   0    2.88    0.34
  16  -4   1  102.81    3.27
 -16   4  -1   98.44    3.80
  16  -4   1  111.51    2.70
  16  -4   1  107.63    2.76
  16  -4   2    0.67    0.27
  16  -4   2    0.52    0.33
  16  -4   2    1.51    0.21
 -16   4  -2    1.09    0.76
  16  -4   3    3.61    0.38
  16  -4   3    3.34    0.30
  16  -4   4  221.57    5.15
  16  -4   4  230.48    5.28
  16  -4   5   62.27    1.66
  16  -4   5   59.19    1.72
  16  -4   5   56.44    1.70
  16  -4   6  145.29    3.49
  16  -4   6  142.16    3.51
  16  -4   6  144.07    3.46
  16  -4   7  170.46    4.07
  16  -4   7  169.76    4.02
  16  -4   7  168.48    4.04
  16  -4   8    8.61    0.52
  16  -4   8    8.03    0.52
  16  -4   8    8.35    0.48
 -16  -4  -9   26.16    1.25
  16  -4   9   29.03    1.01
  16  -4   9   29.77    0.98
  16  -4   9   28.31    0.95
  16  -4  10   28.69    0.98
  16  -4  10   28.46    0.94
  16  -4  10   28.70    0.91
  16  -4  11   18.22    0.69
  16  -4  11   18.48    0.66
  16  -4  12    0.97    0.19
  16  -4  12    1.23    0.19
  16  -6 -13   31.99    0.93
 -16  -6  12    0.86    0.27
  16  -6 -12    0.85    0.29
  16  -6 -11   60.55    1.68
 -16  -6  11   59.14    1.79
  16  -6 -11   65.15    1.75
  16  -6 -10    5.68    0.50
 -16  -6  10    4.99    0.53
  16  -6 -10    6.19    0.48
  16  -6  -9    2.12    0.39
  16  -6  -9    1.75    0.43
  16  -6  -8   36.54    1.27
  16  -6  -8   37.38    1.34
 -16  -6   8   34.44    1.53
  16  -6  -7  152.41    3.78
  16  -6  -7  151.08    3.86
  16  -6  -7  147.39    3.74
 -16  -6   7  152.16    4.13
  16  -6  -6  143.62    3.66
  16  -6  -6  146.48    3.63
  16  -6  -6  145.62    3.75
  16  -6  -5  144.85    3.60
  16  -6  -5  150.46    3.72
  16  -6  -5  149.43    3.64
  16  -6  -5  144.04    3.78
  16  -6  -4  156.99    3.81
  16  -6  -4  156.57    3.87
  16  -6  -4  160.11    5.05
  16  -6  -4  151.91    3.76
  16  -6  -4  150.72    3.91
  16  -6  -3  124.69    3.25
  16  -6  -3  129.02    3.16
  16  -6  -3  125.06    4.26
  16  -6  -3  126.42    3.30
  16  -6  -3  126.70    3.24
  16  -6  -2   56.60    1.76
  16  -6  -2   58.96    1.64
  16  -6  -2   55.74    2.49
  16  -6  -2   56.22    1.75
  16  -6  -1   17.35    0.82
  16  -6  -1   17.02    0.71
  16  -6  -1   15.90    1.30
  16  -6  -1   17.86    0.84
  16  -6   0   21.36    0.98
  16  -6   0   19.49    0.84
  16  -6   0   19.26    0.77
  16  -6   1   11.82    0.76
  16  -6   1    8.87    0.55
  16  -6   1   11.18    0.59
  16  -6   1    9.13    0.64
  16  -6   2   39.48    1.38
  16  -6   2   38.28    1.22
  16  -6   2   38.14    1.36
  16  -6   3   55.85    1.73
  16  -6   3   57.58    1.63
  16  -6   3   55.87    1.78
  16  -6   4    0.17    0.31
  16  -6   4    0.23    0.31
  16  -6   5   20.51    0.84
  16  -6   5   21.36    0.91
  16  -6   6   24.70    0.92
  16  -6   6   25.58    0.97
 -16  -6  -6   25.36    1.37
 -16  -6  -7    1.72    0.65
  16  -6   7    1.55    0.35
 -16  -6  -8   41.99    1.62
  16  -6   8   42.06    1.27
 -16  -6  -9   26.49    1.13
 -16  -6 -10  125.74    3.10
 -16  -6 -11    4.28    0.35
  16  -6  11    5.40    0.29
  16  -8 -10   -0.07    0.25
  16  -8  -9    4.48    0.38
  16  -8  -9    5.77    0.43
  16  -8  -8    0.81    0.32
 -16  -8   8    1.14    0.37
  16  -8  -8    0.91    0.32
  16  -8  -8    0.98    0.31
  16  -8  -7   42.47    1.28
  16  -8  -7   41.34    1.31
 -16  -8   7   41.12    1.45
  16  -8  -6   64.95    1.86
  16  -8  -6   65.88    1.78
 -16  -8   6   61.15    1.97
  16  -8  -6   64.82    1.91
  16  -8  -5   17.80    0.85
  16  -8  -5   17.58    0.84
  16  -8  -5   17.38    0.74
 -16  -8   5   18.98    0.96
  16  -8  -4   11.77    0.61
  16  -8  -4   13.46    0.75
  16  -8  -4   12.98    0.62
  16  -8  -4   12.50    0.70
 -16  -8   4   12.03    0.79
  16  -8  -3   43.78    1.40
 -16  -8   3   42.54    1.54
  16  -8  -3   43.92    1.45
  16  -8  -2  106.73    2.81
  16  -8  -2  106.44    2.80
  16  -8  -2  105.35    2.80
  16  -8  -1   21.57    0.93
  16  -8  -1   22.54    0.89
  16  -8  -1   20.95    0.93
  16  -8   0    4.81    0.49
  16  -8   0    5.11    0.51
  16  -8   1   83.47    2.26
 -16  -8  -1   85.42    2.57
  16  -8   2   18.27    0.76
  16  -8   2   17.12    0.69
 -16  -8  -2   16.02    1.01
  16  -8   2   17.15    0.83
  16  -8   3   10.93    0.55
 -16  -8  -3   11.53    0.88
  16  -8   3   11.63    0.55
  16  -8   3   11.84    0.67
  16  -8   4    1.93    0.37
 -16  -8  -4    2.84    0.61
  16  -8   4    3.34    0.34
  16  -8   5   53.67    1.45
 -16  -8  -5   51.66    1.83
  16  -8   5   53.33    1.56
 -16  -8  -6    0.55    0.45
  16  -8   6    0.40    0.22
  16  -8   6    0.32    0.24
  16  -8   7   -0.21    0.21
 -16  -8  -7    0.52    0.36
  16  -8   8    9.89    0.39
 -16  -8  -8    8.45    0.48
 -16  -8  -9    2.41    0.24
  16 -10  -5   13.89    0.53
  16 -10  -4   19.09    0.67
  16 -10  -2   19.42    0.70
  16 -10  -1   20.96    0.71
  16 -10  -1   19.79    0.63
  16 -10   0   12.80    0.52
  16 -10   1    0.31    0.19
  17  -1 -16    0.44    0.20
  17   1 -16    0.37    0.20
  17  -1 -15   74.84    1.87
  17   1 -15   73.12    1.87
 -17  -1  15   68.50    1.99
  17  -1 -14   11.12    0.60
  17   1 -14   11.96    0.62
 -17  -1  14   11.06    0.72
  17  -1 -13    0.17    0.33
  17   1 -13    0.48    0.33
 -17   1  13    0.09    0.37
  17  -1 -12   12.16    0.69
  17   1 -12   13.38    0.70
  17  -1 -11  167.59    4.11
  17   1 -11  172.70    4.13
  17  -1 -10   17.64    0.78
  17   1 -10   16.27    0.76
 -17   1  10   15.83    1.36
  17  -1 -10   14.86    0.84
  17  -1  -9    5.20    0.47
  17   1  -9    5.40    0.47
 -17   1   9    5.16    0.82
  17  -1  -9    5.78    0.59
  17   1  -9    4.78    0.59
 -17   1   8   60.33    2.56
 -17  -1   8   61.34    1.88
 -17  -1   7   96.88    3.26
 -17   1   7   91.61    3.24
 -17  -1   6    4.98    0.66
 -17   1   6    4.87    0.67
 -17   1   5   19.62    1.18
 -17   1   4    6.08    0.64
  17  -1  -4    6.66    0.74
 -17   1   3  667.34   15.03
  17  -1  -3  663.85   15.11
  17  -1  -2   90.65    3.04
  17   1  -2   90.66    3.06
 -17   1   2   98.86    2.70
  17  -1  -2   94.09    2.73
  17  -1  -2  102.86    2.93
  17   1  -2   95.22    2.89
  17  -1  -1   82.46    2.73
  17   1  -1   78.89    2.68
  17  -1  -1   80.20    2.58
  17   1  -1   86.95    2.61
  17  -1   0   54.65    2.05
  17   1   0   55.15    2.06
  17   1   0   54.02    1.95
  17  -1   0   51.19    1.94
  17  -1   1  134.31    4.02
  17   1   1  141.73    4.03
  17  -1   2   11.26    0.90
  17   1   2    9.69    0.85
  17  -1   3  117.86    2.88
  17  -1   3  122.87    3.73
  17   1   3  123.32    3.73
  17   1   3  119.64    2.86
  17   1   3  118.47    2.88
  17  -1   4    1.10    0.44
  17   1   4    1.64    0.49
  17   1   4    1.65    0.25
  17  -1   4    1.85    0.28
  17   1   4    1.95    0.29
  17  -1   5  178.30    5.20
  17   1   5  185.26    5.24
  17   1   5  175.65    4.12
  17  -1   5  176.68    4.15
  17  -1   5  173.66    4.16
  17   1   5  174.75    4.16
  17  -1   6    2.33    0.51
  17   1   6    2.82    0.56
  17   1   6    1.63    0.29
  17  -1   6    3.21    0.34
  17  -1   6    1.62    0.32
  17   1   6    2.06    0.33
  17  -1   7   31.66    1.84
  17   1   7   33.97    1.88
  17   1   7   32.73    1.10
  17  -1   7   34.61    1.15
  17  -1   7   33.66    1.15
  17   1   7   33.60    1.15
  17  -1   8   52.85    1.60
  17  -1   8   52.68    1.61
  17   1   8   54.30    1.61
  17   1   8   51.77    1.55
  17  -1   9   43.01    1.38
  17   1   9   45.32    1.36
  17  -1   9   42.07    1.40
  17   1   9   44.20    1.41
  17  -1  10   59.17    1.69
  17   1  10   56.93    1.62
  17  -1  10   56.00    1.68
  17   1  10   57.58    1.70
  17  -1  11   16.03    0.69
  17   1  11   14.97    0.62
  17   1  11   14.54    0.68
  17  -1  11   14.73    0.68
  17   1  12   11.02    0.47
  17  -1  12   11.40    0.52
  17  -1  12   11.24    0.54
  17   1  12   10.78    0.53
  17  -1  13    3.79    0.27
  17  -1  13    4.51    0.30
  17   1  13    4.28    0.29
  17  -3 -15    1.55    0.21
  17   3 -15    1.71    0.21
 -17  -3  15    1.60    0.31
  17  -3 -14    7.31    0.40
  17   3 -14    6.18    0.39
 -17  -3  14    7.06    0.58
  17  -3 -13   18.69    0.72
  17   3 -13   17.39    0.70
  17  -3 -12    2.27    0.36
  17   3 -12    2.30    0.35
  17  -3 -12    2.11    0.37
  17  -3 -11  159.94    3.82
  17   3 -11  160.58    3.82
  17  -3 -11  159.88    3.85
 -17  -3  11  154.52    4.14
  17  -3 -10  106.68    2.67
  17   3 -10  108.41    2.67
  17  -3 -10  102.64    2.76
  17  -3 -10  103.38    2.72
 -17  -3  10  104.95    3.04
  17  -3  -9    3.06    0.37
 -17   3   9    2.56    0.70
 -17  -3   9    3.27    0.76
  17  -3  -9    2.93    0.37
  17   3  -9    2.72    0.37
 -17  -3   9    2.72    0.59
  17  -3  -9    3.49    0.45
  17  -3  -8  175.45    4.22
  17  -3  -8  179.53    4.13
  17   3  -8  178.15    4.12
 -17   3   8  171.43    5.46
  17  -3  -8  171.67    4.21
 -17  -3   8  174.81    5.33
  17  -3  -8  171.52    5.64
  17  -3  -7   10.87    1.14
  17  -3  -7    9.42    0.55
 -17  -3   7   10.28    1.01
  17  -3  -6  240.96    5.60
 -17  -3   6  234.49    6.50
  17  -3  -6  246.90    6.78
  17  -3  -5   -0.15    0.26
  17  -3  -5    0.36    0.56
 -17  -3   5   -0.26    0.44
  17  -3  -4    8.27    0.50
  17  -3  -4    9.07    0.88
 -17  -3   4    8.18    0.80
  17  -3  -4    7.02    0.72
  17   3  -4    9.68    0.78
  17  -3  -3  220.67    4.97
  17  -3  -3  210.05    5.67
 -17  -3   3  206.88    5.59
  17  -3  -3  220.30    5.53
  17   3  -3  205.53    5.47
  17  -3  -2    5.03    0.39
 -17  -3   2    4.45    0.56
  17  -3  -2    5.73    0.41
  17  -3  -2    5.56    0.63
  17  -3  -2    4.49    0.56
  17   3  -2    4.93    0.60
  17  -3  -1    2.21    0.48
  17   3  -1    1.78    0.47
  17  -3  -1    1.97    0.30
  17  -3  -1    2.39    0.45
  17  -3  -1    2.14    0.47
  17   3  -1    2.66    0.48
  17  -3   0    2.49    0.31
  17  -3   0    2.83    0.31
  17  -3   0    2.32    0.47
  17   3   0    3.04    0.53
  17  -3   1  168.87    4.77
  17   3   1  170.90    4.76
  17  -3   1  171.21    4.06
  17  -3   2   41.53    1.82
  17   3   2   41.72    1.80
  17  -3   2   40.43    1.15
  17   3   2   40.32    1.15
  17  -3   2   40.70    1.16
  17  -3   2   40.62    1.26
  17  -3   3   18.19    1.19
  17   3   3   18.47    1.18
  17  -3   3   18.16    0.69
  17   3   3   17.78    0.65
  17  -3   3   17.51    0.74
  17  -3   4   43.66    1.35
  17  -3   4   43.73    2.00
  17   3   4   44.58    1.99
  17  -3   4   44.41    1.32
  17  -3   4   45.67    1.32
  17   3   4   46.23    1.30
  17  -3   5  920.63   20.90
  17   3   5  915.40   20.85
  17  -3   5  904.43   19.66
  17  -3   5  903.41   19.61
  17  -3   5  914.40   19.65
  17   3   5  890.27   19.63
  17  -3   6  189.65    5.78
  17   3   6  184.41    5.72
  17  -3   6  207.90    4.76
  17  -3   6  198.32    4.72
  17  -3   6  201.30    4.68
  17   3   6  206.41    4.72
  17  -3   7   -0.21    0.26
  17  -3   7   -0.02    0.26
  17   3   7    0.19    0.24
  17  -3   7   -0.06    0.30
  17  -3   8   61.59    1.76
  17  -3   8   59.25    1.67
  17  -3   8   59.82    1.73
  17   3   8   60.60    1.71
  17  -3   9   10.48    0.58
  17  -3   9   10.47    0.55
  17  -3   9    9.63    0.56
  17   3   9   11.27    0.57
  17  -3  10    9.36    0.53
  17  -3  10    9.33    0.49
  17  -3  10    9.87    0.53
  17   3  10    9.64    0.51
  17  -3  11    7.09    0.39
  17  -3  11    7.91    0.43
  17  -3  11    7.80    0.45
  17   3  11    8.12    0.42
  17  -3  12    1.52    0.22
  17  -3  12    1.11    0.19
 -17  -5  13   15.10    0.72
  17  -5 -13   16.50    0.63
  17  -5 -12   33.68    1.09
 -17  -5  12   32.29    1.23
 -17  -5  11    7.00    0.68
  17  -5 -11    6.45    0.52
  17  -5 -10   26.98    1.03
  17  -5 -10   25.80    0.98
  17  -5 -10   25.63    1.01
 -17  -5  10   26.95    1.26
 -17  -5   9   10.05    0.85
  17  -5  -9    9.24    0.63
  17  -5  -9    9.12    0.61
  17  -5  -8  304.71    7.06
  17  -5  -8  305.16    7.05
  17  -5  -8  307.71    7.13
 -17  -5   8  305.64    7.46
  17  -5  -7  319.50    7.36
  17  -5  -7  318.66    7.42
  17  -5  -6   36.24    2.10
  17  -5  -6   35.55    1.27
  17  -5  -6   36.45    1.30
  17  -5  -6   34.25    1.21
  17  -5  -5    0.71    0.27
  17  -5  -5    1.06    0.40
  17  -5  -5    0.30    0.35
  17  -5  -5    0.75    0.63
  17  -5  -5    0.57    0.37
  17  -5  -4  191.38    4.51
  17  -5  -4  175.69    5.53
  17  -5  -4  188.53    4.60
  17  -5  -4  189.04    4.47
  17  -5  -3    3.81    0.48
  17  -5  -3    5.12    0.49
  17  -5  -3    3.71    0.76
  17  -5  -3    5.71    0.46
  17  -5  -2   36.70    1.25
  17  -5  -2   33.72    1.77
  17  -5  -2   36.77    1.25
  17  -5  -1   20.95    0.86
  17  -5  -1   19.43    1.28
  17  -5  -1   19.50    0.86
  17  -5   0    0.28    0.27
  17  -5   1  151.83    3.79
  17  -5   1  153.08    3.67
  17  -5   1  155.45    3.85
  17  -5   1  156.26    3.76
  17  -5   2   93.53    2.52
 -17   5  -2   89.87    3.83
  17  -5   2   95.22    2.41
  17  -5   2   93.46    2.56
  17  -5   3    3.56    0.55
  17  -5   3    4.55    0.42
 -17   5  -3    3.19    0.94
  17  -5   3    3.73    0.46
  17  -5   4  156.82    3.95
  17  -5   4  163.24    3.87
  17  -5   4  162.13    3.99
  17  -5   5   72.32    2.01
  17  -5   5   70.29    1.88
  17  -5   5   70.80    1.96
  17  -5   5   71.69    2.04
  17  -5   6  125.82    3.14
  17  -5   6  122.92    3.04
  17  -5   7   90.63    2.32
  17  -5   8   32.54    1.04
 -17  -5  -8   34.02    1.48
  17  -5   8   32.26    1.08
 -17  -5  -9   22.92    1.09
  17  -5   9   23.04    0.83
  17  -5   9   23.09    0.79
  17  -5  10   37.13    1.05
  17  -5  10   37.51    1.07
  17  -5  11   28.91    0.83
 -17  -5 -11   28.23    0.93
  17  -7 -12   10.20    0.45
  17  -7 -11    0.28    0.28
  17  -7 -10    0.25    0.30
  17  -7 -10    0.52    0.33
  17  -7 -10    0.38    0.25
 -17  -7   9  122.42    3.31
  17  -7  -9  124.78    3.13
  17  -7  -8  221.25    5.20
  17  -7  -8  219.90    5.11
  17  -7  -8  215.28    5.08
 -17  -7   8  209.24    5.38
  17  -7  -7  177.58    4.30
  17  -7  -7  177.84    4.37
  17  -7  -7  176.00    4.25
 -17  -7   7  173.79    4.57
  17  -7  -6   69.77    2.05
  17  -7  -6   70.40    1.97
 -17  -7   6   70.36    2.29
  17  -7  -5   40.66    1.39
  17  -7  -5   42.35    1.32
  17  -7  -5   38.38    1.42
 -17  -7   5   38.59    1.59
  17  -7  -4   54.82    1.73
  17  -7  -4   54.78    1.77
  17  -7  -4   56.04    1.64
  17  -7  -4   55.92    1.67
  17  -7  -3   96.64    2.62
  17  -7  -3   99.40    2.68
  17  -7  -3   96.97    2.65
  17  -7  -3   97.77    2.52
  17  -7  -2  112.05    2.95
  17  -7  -2  110.49    2.96
  17  -7  -2  113.75    2.98
  17  -7  -1   30.69    1.15
  17  -7  -1   31.32    1.15
  17  -7  -1   31.14    1.20
  17  -7   0   95.87    2.57
  17  -7   0   99.02    2.47
 -17  -7   0   92.15    2.88
  17  -7   0   95.92    2.56
  17  -7   0   96.82    2.66
  17  -7   1    0.33    0.32
 -17  -7  -1    0.69    0.58
  17  -7   1    0.25    0.31
  17  -7   2   29.10    1.02
 -17  -7  -2   26.74    1.40
  17  -7   2   26.97    0.98
  17  -7   2   29.49    1.15
 -17  -7  -3   11.77    0.99
  17  -7   3   10.31    0.59
  17  -7   3   10.41    0.65
 -17  -7  -4  261.14    6.70
  17  -7   4  266.33    6.09
  17  -7   4  270.22    6.27
 -17  -7  -5   47.39    1.87
  17  -7   5   47.98    1.40
  17  -7   5   45.65    1.47
  17  -7   6   14.46    0.66
  17  -7   6   14.89    0.65
  17  -7   7    4.32    0.38
 -17  -7  -7    3.78    0.62
  17  -7   8    6.52    0.39
 -17  -7  -8    5.58    0.56
  17  -7   9   24.17    0.74
 -17  -7  -9   24.00    0.87
  17  -7  10    7.32    0.31
 -17  -7 -10    7.38    0.38
  17  -9  -8   18.21    0.59
  17  -9  -8   17.68    0.61
  17  -9  -7    2.70    0.32
  17  -9  -7    2.09    0.26
  17  -9  -7    2.14    0.26
  17  -9  -6    0.60    0.23
  17  -9  -6    0.43    0.31
  17  -9  -6    0.43    0.22
  17  -9  -5    8.74    0.51
  17  -9  -5    8.11    0.45
  17  -9  -4    6.67    0.51
  17  -9  -4    6.37    0.43
  17  -9  -3   12.84    0.57
  17  -9  -3   11.55    0.54
  17  -9  -3   12.82    0.59
  17  -9  -2   20.43    0.78
  17  -9  -2   20.48    0.76
  17  -9  -2   19.59    0.82
  17  -9  -1   10.04    0.56
  17  -9  -1   10.38    0.57
  17  -9   0   -0.22    0.27
  17  -9   0   -0.02    0.29
  17  -9   1    7.63    0.48
  17  -9   1    6.12    0.42
  17  -9   2   23.70    0.77
 -17  -9  -2   21.45    0.92
  17  -9   3   21.27    0.79
 -17  -9  -3   21.10    0.89
  17  -9   4   71.26    1.83
 -17  -9  -4   68.23    1.95
 -17  -9  -5    0.19    0.11
  18   0 -16    4.61    0.30
  18   0 -15    0.18    0.27
 -18   0  15    0.02    0.24
  18   0 -14    5.30    0.46
 -18   0  14    4.24    0.50
  18   0 -13    0.15    0.35
  18   0 -12  192.59    4.60
  18   0 -11   -0.05    0.45
  18   0 -11    0.16    0.37
  18   0 -10   48.83    1.46
  18   0 -10   44.24    1.52
 -18   0   9    0.36    0.53
  18   0  -9    0.56    0.47
  18   0  -9    0.02    0.32
 -18   0   8  139.84    4.45
 -18   0   7   -0.07    0.39
 -18   0   6   35.12    1.68
 -18   0   5    0.50    0.37
 -18   0   4    2.85    0.46
 -18   0   3    0.12    0.27
  18   0  -3    0.05    0.37
  18   0  -2    5.73    0.74
  18   0  -2    5.71    0.65
  18   0  -1   -0.06    0.36
  18   0  -1    0.33    0.42
  18   0   0  125.31    3.69
  18   0   0  116.35    3.48
  18   0   1    0.06    0.37
  18   0   2   45.92    1.94
  18   0   2   44.47    1.26
  18   0   2   43.51    1.24
  18   0   3   -0.07    0.36
  18   0   3   -0.03    0.19
  18   0   3    0.10    0.21
  18   0   4    1.97    0.58
  18   0   4    1.57    0.26
  18   0   4    1.86    0.29
  18   0   5    0.56    0.39
  18   0   5    0.16    0.23
  18   0   5    0.08    0.26
  18   0   6  266.94    7.45
  18   0   6  269.85    6.23
  18   0   6  275.13    6.27
  18   0   7    0.47    0.36
  18   0   7    0.02    0.26
  18   0   7    0.07    0.27
  18   0   8  128.78    3.14
  18   0   8  119.56    3.16
  18   0   9   -0.16    0.27
  18   0   9   -0.15    0.30
  18   0  10  175.41    4.24
  18   0  10  181.59    4.30
  18   0  11   -0.02    0.22
  18   0  11    0.21    0.26
  18   0  12    0.84    0.20
  18   0  12    0.85    0.23
  18  -2 -16   40.50    1.01
  18   2 -16   39.27    1.01
  18  -2 -15   64.09    1.62
  18   2 -15   65.99    1.63
 -18  -2  15   60.57    1.79
 -18  -2  14    1.43    0.44
  18  -2 -14    1.48    0.31
  18   2 -14    1.49    0.31
  18  -2 -13   38.73    1.23
  18   2 -13   40.42    1.25
  18  -2 -12  169.63    4.01
  18   2 -12  163.60    3.99
  18  -2 -11   78.62    2.13
  18   2 -11   82.71    2.15
  18  -2 -11   76.83    2.19
 -18  -2  11   76.28    2.34
  18  -2 -10    0.49    0.46
  18  -2 -10    1.19    0.34
  18   2 -10    0.55    0.36
 -18  -2  10    1.42    0.49
  18  -2 -10    0.60    0.34
  18  -2  -9   14.06    0.66
  18   2  -9   12.66    0.65
 -18   2   9   11.94    1.21
  18  -2  -9   12.54    0.77
 -18  -2   9   12.77    0.85
  18  -2  -9   12.92    0.66
 -18   2   8   55.53    2.49
  18  -2  -8   54.52    1.51
 -18   2   7   42.06    2.07
  18  -2  -7   42.77    1.29
 -18   2   6   44.13    2.04
  18  -2  -6   45.96    1.35
  18  -2  -6   46.36    2.18
  18  -2  -5   93.81    2.40
 -18   2   5   94.89    3.17
  18  -2  -5   94.12    3.22
 -18  -2   4   64.54    2.24
  18  -2  -4   61.13    1.69
  18  -2  -4   62.86    2.31
 -18  -2   3   52.86    1.90
  18  -2  -3   54.58    1.99
  18   2  -3   50.91    1.94
  18  -2  -3   53.20    1.98
  18  -2  -2   13.00    0.97
  18   2  -2   12.73    0.96
  18  -2  -2    9.28    0.81
  18   2  -2    9.11    0.80
  18  -2  -2   10.34    0.75
  18  -2  -1   82.90    2.83
  18   2  -1   75.79    2.75
  18  -2  -1   82.43    2.65
  18   2  -1   86.06    2.68
  18  -2   0   30.49    1.53
  18   2   0   34.21    1.60
  18  -2   1    7.76    0.45
  18  -2   1    6.85    0.74
  18   2   1    6.26    0.70
  18  -2   2   45.16    1.33
  18  -2   2   44.82    1.28
  18  -2   2   47.50    2.01
  18   2   2   47.95    2.00
  18  -2   2   46.86    1.28
  18   2   2   44.35    1.27
  18  -2   3   11.99    0.57
  18  -2   3   11.55    0.98
  18   2   3   11.35    0.96
  18  -2   3   11.03    0.53
  18  -2   3   12.39    0.56
  18   2   3   11.87    0.55
  18   2   3   12.34    0.53
  18  -2   4   72.94    2.76
  18   2   4   70.37    2.71
  18   2   4   70.57    1.86
  18  -2   4   70.89    1.91
  18   2   4   71.19    1.90
  18  -2   4   72.11    1.90
  18  -2   5   23.73    1.44
  18   2   5   20.07    1.33
  18  -2   5   21.09    0.82
  18   2   5   20.55    0.77
  18  -2   5   21.11    0.82
  18   2   5   21.46    0.82
  18  -2   6    1.29    0.52
  18   2   6    1.02    0.51
  18   2   6    1.35    0.27
  18  -2   6    1.35    0.29
  18  -2   6    1.24    0.31
  18   2   6    1.07    0.28
  18  -2   6    1.66    0.31
  18   2   7   25.10    0.87
  18  -2   7   23.63    0.92
  18  -2   7   22.60    0.83
  18  -2   7   23.09    0.92
  18   2   7   23.07    0.92
  18   2   8    3.00    0.33
  18  -2   8    2.83    0.37
  18   2   8    2.72    0.35
  18  -2   8    2.72    0.33
  18  -2   9   29.98    0.96
  18  -2   9   30.21    1.08
  18   2   9   31.35    1.08
  18   2   9   30.43    1.00
  18  -2  10    8.21    0.51
  18  -2  10    8.09    0.43
  18  -2  10    7.88    0.50
  18   2  10    8.10    0.50
  18   2  11    2.28    0.29
  18  -2  11    2.77    0.31
  18  -2  11    2.19    0.30
  18  -2  12    1.61    0.23
 -18  -4  14   13.18    0.67
 -18  -4  13    0.12    0.36
  18  -4 -13   -0.13    0.27
  18  -4 -12    6.43    0.38
  18  -4 -12    6.15    0.47
  18  -4 -11   29.11    0.92
  18  -4 -11   25.31    1.01
  18  -4 -11   28.79    1.04
 -18  -4  11   27.46    1.23
  18  -4 -10    0.45    0.44
 -18  -4  10   -0.25    0.47
  18  -4 -10    0.24    0.35
  18  -4 -10   -0.18    0.24
  18  -4  -9   43.20    1.42
  18  -4  -9   43.59    1.40
 -18  -4   9   43.91    1.72
  18  -4  -8    0.05    0.31
  18  -4  -8    0.28    0.39
 -18  -4   8   -0.17    0.53
  18  -4  -8    0.29    0.37
  18  -4  -7    7.38    0.61
  18  -4  -7    6.84    1.04
  18  -4  -7    7.55    0.56
  18  -4  -7    7.57    0.57
 -18  -4   7    7.57    0.98
  18  -4  -6    0.05    0.38
 -18  -4   6    0.25    0.49
  18  -4  -6    0.05    0.30
  18  -4  -6    0.34    0.35
  18  -4  -5    3.78    0.80
 -18  -4   5    4.30    0.74
  18  -4  -5    4.24    0.45
  18  -4  -4   36.03    1.17
  18  -4  -4   34.32    1.79
 -18  -4   4   33.34    1.72
  18  -4  -3  371.34    8.35
  18  -4  -3  354.35    9.22
  18  -4  -3  374.36    8.39
  18  -4  -2    0.55    0.29
  18  -4  -2    0.41    0.27
  18  -4  -2    0.43    0.40
  18  -4  -1   15.80    0.72
  18  -4   0    2.55    0.54
  18  -4   0    3.88    0.39
  18  -4   0    3.65    0.40
 -18   4  -1    3.24    0.79
  18  -4   1    3.62    0.41
  18  -4   2    1.42    0.33
  18  -4   2    1.37    0.24
  18  -4   3   29.46    1.13
 -18   4  -3   27.74    2.10
  18  -4   3   31.60    0.99
  18  -4   3   30.19    1.10
  18  -4   4   68.47    1.94
  18  -4   4   68.50    1.96
 -18   4  -4   64.97    3.40
  18  -4   4   68.61    1.84
  18  -4   5  134.83    3.36
  18  -4   5  135.07    3.37
  18  -4   5  137.35    3.30
  18  -4   5  133.15    3.29
  18  -4   5  133.49    3.24
  18  -4   6   36.63    1.25
  18  -4   6   39.33    1.23
  18  -4   6   39.44    1.17
  18  -4   6   36.74    1.21
  18  -4   7    0.15    0.22
  18  -4   7    0.68    0.32
  18  -4   7    1.12    0.23
  18  -4   8    9.75    0.53
  18  -4   8    9.27    0.54
  18  -4   8   10.09    0.49
  18  -4   9    9.71    0.48
 -18  -4  -9    9.54    0.76
  18  -4   9   10.58    0.54
  18  -4   9   10.49    0.54
  18  -4  10    4.10    0.34
  18  -4  10    4.59    0.36
  18  -4  11   -0.05    0.17
  18  -4  11    0.38    0.20
  18  -6 -13    2.34    0.26
  18  -6 -12   15.02    0.61
 -18  -6  12   12.64    0.59
 -18  -6  11    9.23    0.58
  18  -6 -11    9.16    0.48
  18  -6 -10    7.98    0.50
  18  -6 -10    5.78    0.51
  18  -6 -10    7.48    0.54
 -18  -6  10    6.29    0.63
  18  -6  -9  198.16    4.77
  18  -6  -9  197.94    4.72
  18  -6  -8    0.64    0.39
  18  -6  -8    0.77    0.37
  18  -6  -7    3.97    0.51
  18  -6  -7    4.73    0.51
  18  -6  -7    4.33    0.50
 -18  -6   7    4.20    0.68
  18  -6  -6   44.08    1.48
  18  -6  -6   42.75    1.41
  18  -6  -5    9.08    0.68
  18  -6  -5    9.91    0.59
  18  -6  -5    9.24    0.66
  18  -6  -5    9.91    0.62
  18  -6  -4  160.29    3.92
  18  -6  -4  157.36    4.00
  18  -6  -4  158.03    3.86
  18  -6  -3    8.85    0.58
  18  -6  -3    8.83    0.64
  18  -6  -3    7.74    0.60
  18  -6  -3    7.63    0.56
  18  -6  -2   38.16    1.30
  18  -6  -2   36.20    1.20
  18  -6  -2   37.18    1.30
  18  -6  -2   35.26    1.17
  18  -6  -2   36.33    1.29
  18  -6  -1  120.45    3.12
  18  -6  -1  116.68    3.06
  18  -6  -1  119.25    3.11
  18  -6  -1  121.79    2.98
  18  -6  -1  121.63    3.16
  18  -6   0    4.88    0.63
  18  -6   0    3.19    0.44
  18  -6   0    4.40    0.44
  18  -6   0    3.95    0.42
  18  -6   1  105.31    2.77
  18  -6   1   97.11    2.63
  18  -6   1  105.51    2.63
  18  -6   1  102.66    2.79
  18  -6   2   18.86    0.80
  18  -6   2   17.65    0.88
  18  -6   3   10.62    0.62
  18  -6   3   10.99    0.69
  18  -6   4   14.81    0.80
  18  -6   4   14.60    0.70
  18  -6   4   14.05    0.76
  18  -6   5   83.78    2.31
  18  -6   5   84.41    2.22
  18  -6   6    2.36    0.34
  18  -6   6    2.73    0.39
 -18  -6  -7   21.38    1.17
  18  -6   7   19.89    0.79
 -18  -6  -8    0.22    0.49
 -18  -6  -9   10.96    0.67
  18  -6  10   16.77    0.57
 -18  -6 -10   16.36    0.68
  18  -8 -10    0.85    0.25
  18  -8  -9   43.74    1.22
  18  -8  -9   43.13    1.25
  18  -8  -9   43.71    1.23
 -18  -8   8   21.86    0.92
  18  -8  -8   22.70    0.85
  18  -8  -8   22.86    0.81
  18  -8  -7    1.02    0.37
 -18  -8   7    0.80    0.38
  18  -8  -7    0.99    0.32
  18  -8  -6    2.41    0.45
  18  -8  -6    1.94    0.35
 -18  -8   6    1.81    0.45
  18  -8  -6    1.60    0.35
  18  -8  -5   28.21    1.05
  18  -8  -5   26.31    1.02
  18  -8  -5   27.59    0.94
 -18  -8   5   24.63    1.11
  18  -8  -4    0.14    0.31
  18  -8  -4   -0.02    0.29
 -18  -8   4    0.34    0.42
  18  -8  -4   -0.13    0.30
  18  -8  -3   26.27    0.98
  18  -8  -3   26.01    1.00
  18  -8  -3   26.91    1.05
 -18  -8   3   24.95    1.12
  18  -8  -2    4.66    0.45
  18  -8  -2    5.27    0.47
  18  -8  -2    4.88    0.49
  18  -8  -1    1.15    0.31
  18  -8  -1    1.03    0.32
  18  -8  -1    1.49    0.38
  18  -8   0    2.93    0.40
  18  -8   0    2.92    0.41
  18  -8   1   23.43    0.90
 -18  -8  -1   24.83    1.14
  18  -8   2    0.44    0.31
  18  -8   2    0.56    0.28
 -18  -8  -2    1.02    0.49
  18  -8   2    0.63    0.28
  18  -8   3   34.85    1.20
 -18  -8  -3   34.68    1.43
  18  -8   3   36.16    1.08
  18  -8   4   11.99    0.62
 -18  -8  -4   12.48    0.85
  18  -8   4   13.83    0.58
  18  -8   5   69.54    1.86
 -18  -8  -5   70.33    2.14
  18  -8   5   70.22    1.78
 -18  -8  -6   58.26    1.79
  18  -8   6   58.09    1.49
  18  -8   7    1.31    0.22
 -18  -8  -7    1.69    0.34
  18  -8   8   11.37    0.39
 -18  -8  -8   11.73    0.48
  18 -10  -4    4.40    0.31
  18 -10  -3   41.11    1.12
  18 -10  -2    2.51    0.28
  18 -10  -1    4.24    0.30
  18 -10  -1    3.83    0.25
  18 -10   0    2.44    0.24
  18 -10   0    2.77    0.24
  18 -10   1    2.16    0.23
  18 -10   2    5.03    0.29
  19  -1 -16   21.30    0.63
  19   1 -16   20.27    0.63
  19  -1 -15   27.16    0.85
  19   1 -15   26.74    0.85
 -19  -1  15   25.27    0.95
  19  -1 -14   14.45    0.64
  19   1 -14   14.60    0.65
  19  -1 -13    0.08    0.31
  19   1 -13    0.18    0.35
  19  -1 -12    0.38    0.34
  19   1 -12    0.20    0.34
  19  -1 -11    0.57    0.47
  19  -1 -11    0.47    0.36
  19   1 -11    0.86    0.36
  19  -1 -10    0.37    0.47
  19  -1 -10    0.07    0.34
  19   1 -10   -0.04    0.34
  19  -1  -9   64.67    1.80
  19   1  -9   65.17    1.80
 -19   1   9   62.01    2.77
  19   1  -9   58.92    1.91
  19  -1  -9   66.26    1.92
  19  -1  -8  165.54    3.98
  19   1  -8  168.90    3.98
 -19   1   8  170.26    5.21
 -19   1   7   93.96    3.34
 -19   1   6    3.29    0.60
 -19   1   5    4.05    0.60
 -19   1   4   13.78    0.95
  19  -1  -4   13.40    0.61
  19   1  -4   14.03    0.62
 -19   1   3  178.34    4.66
  19  -1  -3  172.44    4.82
  19   1  -3  180.50    4.83
  19   1  -2    6.32    0.68
  19  -1  -2    6.44    0.77
  19   1  -2    5.80    0.69
  19  -1  -2    5.16    0.64
  19  -1  -1  266.41    7.04
  19   1  -1  274.06    7.04
  19  -1  -1  276.71    6.82
  19   1  -1  260.05    6.80
  19  -1   0   30.42    1.54
  19   1   0   28.98    1.53
  19  -1   1  121.86    3.75
  19   1   1  120.82    3.75
  19  -1   1  122.43    2.85
  19   1   1  117.98    2.84
  19  -1   1  113.05    2.83
  19   1   2   63.52    1.70
  19  -1   2   65.19    2.52
  19   1   2   67.97    2.55
  19  -1   2   64.14    1.71
  19   1   2   64.93    1.71
  19  -1   2   64.82    1.71
  19  -1   3    3.33    0.63
  19   1   3    2.88    0.58
  19  -1   3    4.12    0.36
  19   1   3    3.72    0.34
  19   1   3    3.32    0.32
  19  -1   4  130.15    4.29
  19   1   4  143.59    4.39
  19   1   4  134.76    3.29
  19  -1   4  137.91    3.33
  19   1   4  137.04    3.33
  19  -1   5   66.93    2.72
  19   1   5   63.19    2.66
  19  -1   5   62.74    1.78
  19  -1   5   63.08    1.81
  19   1   5   65.76    1.81
  19   1   5   64.69    1.76
  19  -1   6  108.94    3.87
  19   1   6  116.98    3.94
  19  -1   6  110.43    2.82
  19  -1   6  112.11    2.84
  19   1   6  109.04    2.83
  19   1   6  110.15    2.79
  19  -1   7   69.77    1.98
  19   1   7   74.85    1.97
  19  -1   7   70.07    2.00
  19   1   7   69.82    2.00
  19   1   8    5.46    0.42
  19  -1   8    5.80    0.47
  19  -1   8    5.35    0.47
  19   1   8    5.62    0.47
  19  -1   9   49.08    1.49
  19   1   9   50.18    1.46
  19  -1   9   47.09    1.50
  19   1   9   48.83    1.51
  19  -1  10    0.04    0.25
  19  -1  10    0.15    0.24
  19   1  10   -0.02    0.22
  19   1  10   -0.04    0.27
  19   1  11   19.92    0.71
  19  -1  11   20.02    0.75
  19  -1  11   19.95    0.77
  19   1  11   18.74    0.75
  19  -1  12    2.86    0.27
  19   3 -15    3.75    0.24
 -19  -3  15    3.48    0.34
  19   3 -14    2.98    0.29
  19  -3 -14    2.60    0.27
 -19  -3  14    2.49    0.40
  19  -3 -13  124.73    3.00
  19   3 -13  125.90    3.00
  19   3 -12    3.82    0.38
  19  -3 -12    2.49    0.38
  19  -3 -12    3.28    0.36
  19  -3 -11   32.46    1.07
  19   3 -11   33.42    1.07
  19  -3 -11   30.96    1.16
  19  -3 -11   31.60    1.10
 -19  -3  11   31.50    1.32
  19  -3 -10   27.73    0.95
  19   3 -10   25.78    0.93
  19  -3 -10   25.22    1.06
  19  -3 -10   25.41    0.98
 -19  -3  10   25.73    1.21
  19  -3  -9    4.94    0.42
  19   3  -9    5.38    0.43
  19  -3  -9    5.62    0.59
  19  -3  -9    4.50    0.42
  19  -3  -9    5.08    0.50
 -19  -3   9    4.72    0.68
  19  -3  -8   19.57    0.75
  19   3  -8   18.32    0.74
 -19   3   8   16.19    1.41
  19  -3  -8   18.09    0.79
 -19  -3   8   15.95    1.35
  19  -3  -8   18.27    0.81
 -19   3   7  275.18    7.63
  19  -3  -7  269.70    6.29
 -19  -3   7  262.37    7.40
  19  -3  -7  271.44    6.30
  19  -3  -7  274.76    6.26
  19  -3  -7  281.21    7.79
  19  -3  -6  110.12    2.82
 -19  -3   6  106.99    3.66
  19  -3  -6  112.87    3.90
  19  -3  -5    0.15    0.55
 -19  -3   5    0.42    0.47
  19  -3  -5    0.52    0.27
  19  -3  -5    0.23    0.41
  19   3  -5    0.12    0.40
  19  -3  -4  133.49    3.30
 -19  -3   4  130.49    3.99
  19  -3  -4  130.66    3.88
  19   3  -4  133.66    3.88
  19  -3  -4  137.39    4.13
  19  -3  -3  103.06    3.28
  19  -3  -3  111.53    3.26
  19   3  -3  102.98    3.19
  19  -3  -3  104.34    2.58
  19   3  -3  100.83    2.57
  19  -3  -2    6.64    0.46
  19  -3  -2    6.81    0.72
  19  -3  -2    6.96    0.47
  19  -3  -2    7.05    0.74
  19   3  -2    7.08    0.73
  19  -3  -2    7.53    0.43
  19   3  -2    7.46    0.42
  19   3  -1   86.26    2.18
  19  -3  -1   85.25    3.02
  19   3  -1   80.60    2.99
  19  -3  -1   90.49    2.30
  19  -3  -1   86.92    2.19
  19  -3   0    3.29    0.37
  19  -3   0    2.97    0.58
  19   3   0    3.36    0.60
  19  -3   0    3.86    0.31
  19   3   0    4.19    0.32
  19  -3   1   29.26    0.92
  19  -3   1   29.82    1.03
  19  -3   1   29.91    1.57
  19   3   1   28.33    1.52
  19  -3   1   28.51    0.92
  19   3   1   27.93    0.91
  19  -3   2   25.58    0.97
  19  -3   2   28.62    1.56
  19   3   2   28.24    1.53
  19  -3   2   28.98    0.91
  19   3   2   27.88    0.89
  19  -3   2   26.65    0.90
  19  -3   3  359.54    8.02
  19  -3   3  341.38    9.04
  19   3   3  345.54    9.01
  19   3   3  355.53    7.90
  19  -3   3  350.83    7.93
  19  -3   3  356.78    7.92
  19  -3   4   18.00    0.74
  19  -3   4   15.68    1.24
  19   3   4   15.64    1.23
  19  -3   4   16.48    0.68
  19  -3   4   16.18    0.69
  19  -3   4   15.70    0.68
  19   3   4   15.69    0.66
  19  -3   5   10.98    1.04
  19  -3   5   10.23    0.55
  19  -3   5   10.38    0.56
  19  -3   5    9.97    0.55
  19  -3   6   98.92    2.58
  19  -3   6   97.93    2.53
  19  -3   6  101.29    2.58
  19   3   6  101.42    2.57
  19  -3   7  229.33    5.29
  19  -3   7  219.38    5.22
  19   3   7  226.49    5.28
  19  -3   7  232.30    5.32
  19  -3   8    6.62    0.47
  19  -3   8    6.52    0.46
  19   3   8    7.91    0.48
  19  -3   8    7.08    0.49
  19  -3   9   60.55    1.68
  19  -3   9   57.54    1.58
  19  -3   9   56.97    1.64
  19  -3  10   -0.09    0.22
  19  -3  10    0.23    0.23
  19   3  10    0.05    0.19
  19  -3  11   -0.05    0.18
  19  -3  11    0.04    0.09
  19  -3  11    0.03    0.17
  19   3  11    0.02    0.16
  19  -5 -13   32.47    0.97
 -19  -5  13   33.79    1.11
  19  -5 -12   20.10    0.78
 -19  -5  12   19.82    0.91
  19  -5 -11    3.16    0.42
 -19  -5  11    3.42    0.53
  19  -5 -11    3.05    0.40
  19  -5 -10   19.98    0.90
  19  -5 -10   21.71    0.90
 -19  -5  10   21.05    1.11
  19  -5 -10   22.44    0.87
  19  -5  -9    6.49    0.51
  19  -5  -9    6.61    0.54
 -19  -5   9    7.29    0.75
  19  -5  -8    2.43    0.46
  19  -5  -8    2.06    0.40
 -19  -5   8    1.98    0.62
  19  -5  -8    1.88    0.43
  19  -5  -7   33.65    1.24
  19  -5  -7   33.19    1.24
  19  -5  -6   76.36    2.17
  19  -5  -6   73.77    2.04
  19  -5  -6   74.62    2.18
  19  -5  -6   76.15    2.11
  19  -5  -5  170.36    4.15
  19  -5  -5  166.79    5.39
  19  -5  -5  174.66    4.27
  19  -5  -5  174.02    4.16
  19  -5  -5  176.06    4.19
  19  -5  -4  730.72   16.27
  19  -5  -4  741.71   16.23
  19  -5  -4  717.50   17.54
  19  -5  -4  751.71   16.30
  19  -5  -4  740.42   16.34
  19  -5  -4  739.53   16.18
  19  -5  -4  743.20   16.23
  19  -5  -3  143.72    3.54
  19  -5  -3  139.45    3.50
  19  -5  -3  130.52    4.38
  19  -5  -3  140.25    3.52
  19  -5  -3  142.70    3.57
  19  -5  -3  141.33    3.45
  19  -5  -3  139.21    3.42
  19  -5  -2   11.35    0.66
  19  -5  -2   12.32    0.74
  19  -5  -2   12.15    0.68
  19  -5  -2   10.39    0.65
  19  -5  -2   10.27    0.61
  19  -5  -2   10.67    0.60
  19  -5  -1   32.44    1.20
  19  -5  -1   30.09    1.10
  19  -5  -1   32.43    1.09
  19  -5  -1   33.65    1.17
  19  -5  -1   30.30    1.06
  19  -5  -1   32.43    1.18
  19  -5   0    9.85    0.59
  19  -5   0    9.90    0.57
  19  -5   0   10.83    0.61
  19  -5   0    9.99    0.63
  19  -5   1    0.22    0.30
  19  -5   1    0.30    0.50
  19  -5   1    0.14    0.32
  19  -5   2    4.98    0.60
  19  -5   2    5.03    0.45
  19  -5   2    4.79    0.49
  19  -5   3    3.85    0.46
  19  -5   3    4.18    0.56
  19  -5   3    4.33    0.42
  19  -5   4   69.01    1.99
  19  -5   4   67.64    1.98
  19  -5   4   67.79    1.89
  19  -5   5   -0.25    0.28
  19  -5   5    0.26    0.43
  19  -5   5   -0.07    0.20
  19  -5   5    0.08    0.31
  19  -5   6    3.86    0.50
  19  -5   6    3.78    0.34
  19  -5   7    0.42    0.20
  19  -5   7    0.54    0.30
 -19  -5  -8    0.32    0.51
  19  -5   8    0.23    0.19
  19  -5   8    0.21    0.28
 -19  -5  -9   10.49    0.72
  19  -5   9   11.17    0.49
  19  -5  10   34.90    0.97
  19  -5  10   31.80    0.92
  19  -5  11   -0.08    0.16
 -19  -5 -11   -0.10    0.23
  19  -7 -12    1.31    0.22
  19  -7 -11   22.44    0.76
  19  -7 -10   53.14    1.46
  19  -7 -10   51.17    1.42
  19  -7 -10   51.46    1.45
  19  -7  -9   23.74    0.90
 -19  -7   9   24.08    1.05
  19  -7  -8   47.08    1.44
  19  -7  -8   47.04    1.47
  19  -7  -8   48.15    1.43
  19  -7  -7  275.07    6.28
  19  -7  -7  269.83    6.32
  19  -7  -7  270.71    6.21
 -19  -7   7  260.89    6.54
  19  -7  -6   18.33    0.86
  19  -7  -6   16.24    0.78
 -19  -7   6   16.83    1.03
  19  -7  -5    0.51    0.42
  19  -7  -5   -0.40    0.35
  19  -7  -5    0.40    0.33
  19  -7  -5   -0.20    0.34
  19  -7  -4  173.01    4.27
  19  -7  -4  175.60    4.21
  19  -7  -4  178.22    4.23
  19  -7  -4  178.93    4.36
  19  -7  -3   -0.03    0.30
  19  -7  -3   -0.05    0.37
  19  -7  -3    0.14    0.33
  19  -7  -3    0.25    0.33
  19  -7  -2   96.52    2.64
  19  -7  -2   98.55    2.61
  19  -7  -2   95.64    2.62
  19  -7  -1    3.72    0.47
  19  -7  -1    4.34    0.42
  19  -7  -1    4.07    0.48
  19  -7  -1    4.45    0.45
 -19  -7   0   31.20    1.41
  19  -7   0   31.83    1.14
  19  -7   0   32.09    1.07
  19  -7   0   31.03    1.19
  19  -7   1    0.50    0.35
  19  -7   1    0.04    0.32
  19  -7   1    0.12    0.29
 -19  -7  -1    0.50    0.57
  19  -7   2    2.51    0.41
  19  -7   2    1.55    0.34
 -19  -7  -2    2.57    0.66
  19  -7   2    2.08    0.37
  19  -7   3  104.59    2.80
  19  -7   3  107.78    2.67
 -19  -7  -3  101.40    3.17
  19  -7   4   27.31    1.04
  19  -7   4   27.61    0.96
 -19  -7  -4   27.67    1.39
  19  -7   5    1.71    0.31
 -19  -7  -5    1.24    0.58
  19  -7   5    1.87    0.33
  19  -7   6    1.58    0.27
  19  -7   6    2.58    0.33
 -19  -7  -7    0.98    0.43
  19  -7   7    1.41    0.27
 -19  -7  -8   16.52    0.77
  19  -7   8   16.74    0.59
  19  -7   9   32.32    0.85
 -19  -7  -9   28.78    0.93
  19  -9  -8    1.52    0.23
  19  -9  -7   72.86    1.74
  19  -9  -6    0.15    0.27
  19  -9  -6    0.17    0.19
  19  -9  -6   -0.05    0.08
  19  -9  -5   17.98    0.72
  19  -9  -5   18.09    0.69
  19  -9  -4    5.37    0.40
  19  -9  -3    5.83    0.45
  19  -9  -3    5.23    0.38
  19  -9  -2   10.13    0.55
  19  -9  -2   10.31    0.51
  19  -9  -1    2.74    0.32
  19  -9  -1    2.95    0.36
  19  -9   0    2.53    0.32
  19  -9   0    2.20    0.31
  19  -9   1    0.04    0.22
  19  -9   1    0.04    0.23
  19  -9   2   28.27    0.94
  19  -9   3    3.53    0.31
  20   0 -16  132.89    3.02
  20   0 -15   -0.03    0.25
  20   0 -14  139.97    3.28
 -20   0  14  131.64    3.44
  20   0 -13   -0.28    0.32
  20   0 -12    9.70    0.60
  20   0 -11    0.14    0.34
  20   0 -10   39.92    1.30
  20   0 -10   40.97    1.44
 -20   0   9   -0.10    0.48
  20   0  -9    0.46    0.51
  20   0  -9   -0.11    0.33
  20   0  -8   18.91    0.78
 -20   0   8   20.68    1.45
  20   0  -8   18.10    0.92
 -20   0   7    0.23    0.44
 -20   0   6    1.66    0.50
 -20   0   5   -0.06    0.36
 -20   0   4  366.62    8.79
  20   0  -4  375.51    8.95
  20   0  -4  355.69    8.09
  20   0  -3    0.11    0.41
  20   0  -3   -0.04    0.22
  20   0  -2   95.45    3.23
  20   0  -2   91.83    2.97
  20   0  -2   89.50    2.27
  20   0  -1    0.76    0.42
  20   0  -1   -0.11    0.39
  20   0  -1    0.49    0.22
  20   0   0  514.46   12.30
  20   0   0  508.59   11.18
  20   0   1   -0.35    0.47
  20   0   1   -0.03    0.22
  20   0   2  975.67   21.27
  20   0   2  982.83   22.51
  20   0   2  991.21   21.27
  20   0   3   -0.16    0.24
  20   0   3    0.39    0.43
  20   0   3    0.02    0.21
  20   0   4  162.69    4.90
  20   0   4  156.00    3.74
  20   0   4  153.61    3.76
  20   0   5    0.53    0.38
  20   0   5    0.82    0.28
  20   0   5    0.07    0.26
  20   0   6  403.04    8.98
  20   0   6  403.20    9.02
  20   0   7   -0.05    0.26
  20   0   7    0.27    0.29
  20   0   8    9.73    0.61
  20   0   8   10.49    0.58
  20   0   9    0.02    0.25
  20   0   9    0.14    0.29
  20   0  10    3.23    0.34
  20   0  10    3.33    0.37
  20   0  11   -0.19    0.20
  20   0  11    0.09    0.22
  20   0  12   49.04    1.29
  20   0  12   46.33    1.25
  20  -2 -15    2.62    0.26
  20   2 -15    2.22    0.26
 -20  -2  15    2.15    0.33
  20  -2 -14    7.23    0.43
  20   2 -14    7.81    0.45
 -20  -2  14    6.50    0.56
  20   2 -13    4.70    0.43
  20  -2 -13    3.70    0.39
  20   2 -12    0.04    0.33
  20  -2 -12    0.04    0.31
  20  -2 -12   -0.20    0.41
  20  -2 -11   11.07    0.60
  20   2 -11   12.13    0.65
  20  -2 -11   10.78    0.71
 -20  -2  11   10.28    0.73
  20  -2 -10   23.70    0.90
  20   2 -10   22.10    0.90
  20  -2 -10   23.24    1.03
  20  -2 -10   22.59    0.90
 -20  -2  10   22.82    1.09
  20  -2  -9    6.11    0.48
  20  -2  -9    5.86    0.63
  20   2  -9    5.62    0.47
  20  -2  -9    5.19    0.49
 -20  -2   9    5.95    0.65
  20  -2  -8   21.49    0.81
  20   2  -8   20.37    0.80
 -20   2   8   18.62    1.47
  20  -2  -8   19.31    0.91
  20  -2  -8   19.26    0.94
  20  -2  -8   20.67    0.85
  20  -2  -8   19.94    0.79
 -20   2   7  258.01    6.99
  20  -2  -7  246.32    5.76
  20  -2  -7  241.64    5.66
 -20   2   6   16.95    1.27
  20  -2  -6   18.77    0.77
 -20   2   5   19.38    1.29
 -20  -2   5   19.94    1.25
  20  -2  -5   19.36    1.35
  20  -2  -5   20.04    0.79
 -20   2   4  209.72    5.71
 -20  -2   4  204.74    5.57
  20  -2  -4  211.85    4.91
  20  -2  -4  214.29    5.66
  20  -2  -4  211.26    5.75
  20   2  -4  205.31    5.60
  20  -2  -3   73.84    2.55
  20  -2  -3   77.06    2.61
  20   2  -3   76.64    2.60
  20  -2  -3   72.84    1.95
  20   2  -3   74.02    1.95
  20  -2  -2   10.34    0.93
  20   2  -2    7.06    0.82
  20  -2  -2    8.94    0.80
  20   2  -2    9.08    0.81
  20  -2  -2    8.92    0.48
  20   2  -2    8.65    0.47
  20  -2  -1   99.66    3.12
  20  -2  -1  100.91    3.37
  20   2  -1   95.39    3.32
  20   2  -1   96.82    3.09
  20  -2  -1   97.62    2.41
  20   2  -1   94.18    2.40
  20  -2   0    1.07    0.49
  20   2   0    1.27    0.50
  20  -2   0    1.54    0.26
  20   2   0    1.58    0.24
  20   2   1    6.17    0.79
  20  -2   1    5.04    0.71
  20  -2   1    5.43    0.37
  20  -2   1    6.47    0.40
  20   2   1    5.12    0.37
  20  -2   2  198.87    5.77
  20   2   2  203.82    5.78
  20  -2   2  205.53    4.70
  20  -2   2  200.54    4.70
  20   2   2  204.10    4.70
  20  -2   3   -0.08    0.42
  20   2   3   -0.08    0.42
  20  -2   3    0.02    0.22
  20  -2   3    0.11    0.22
  20   2   3    0.49    0.23
  20  -2   4  119.71    4.11
  20   2   4  123.73    4.13
  20  -2   4  123.58    3.07
  20   2   4  125.69    3.03
  20  -2   4  122.52    2.99
  20  -2   4  124.16    3.07
  20  -2   5   31.80    1.83
  20   2   5   32.42    1.84
  20   2   5   30.26    1.02
  20  -2   5   30.58    1.07
  20  -2   5   31.60    1.02
  20  -2   5   30.41    1.07
  20   2   5   32.60    1.09
  20   2   6    1.93    0.29
  20  -2   6    1.35    0.31
  20  -2   6    1.83    0.34
  20   2   6    1.14    0.29
  20  -2   6    1.58    0.31
  20   2   7    1.02    0.27
  20  -2   7    1.64    0.34
  20  -2   7    1.14    0.31
  20   2   7    1.54    0.32
  20  -2   7    1.61    0.30
  20   2   8   20.32    0.77
  20  -2   8   19.55    0.73
  20  -2   8   19.67    0.84
  20   2   8   19.37    0.82
  20   2   9    6.49    0.41
  20  -2   9    6.30    0.40
  20  -2   9    6.58    0.48
  20   2   9    7.01    0.47
  20  -2  10    0.21    0.23
  20  -2  10    0.04    0.23
  20   2  10    0.02    0.23
  20  -2  11    1.53    0.24
  20  -2  11    1.63    0.25
  20   2  11    1.17    0.23
 -20  -4  14   13.24    0.63
  20  -4 -13    4.75    0.36
 -20  -4  13    4.83    0.50
  20  -4 -12    3.96    0.31
  20  -4 -12    3.51    0.40
  20  -4 -11    0.58    0.41
  20  -4 -11    0.06    0.23
 -20  -4  11   -0.25    0.43
  20  -4 -11   -0.04    0.35
  20  -4 -10   12.04    0.62
  20  -4 -10   13.51    0.77
  20  -4 -10   12.90    0.70
 -20  -4  10   12.40    0.89
  20  -4  -9    5.65    0.46
  20  -4  -9    5.88    0.62
  20  -4  -9    5.45    0.52
 -20  -4   9    5.16    0.71
  20  -4  -8    0.03    0.31
  20  -4  -8    0.20    0.38
  20  -4  -7   64.01    1.88
  20  -4  -7   58.83    1.83
  20  -4  -7   62.39    1.85
  20  -4  -7   63.02    1.83
  20  -4  -6   10.84    0.70
  20  -4  -6   11.71    0.66
 -20  -4   6    9.68    1.08
  20  -4  -6   11.33    0.70
  20  -4  -6   11.24    0.66
  20  -4  -6   13.06    0.69
  20  -4  -6   11.44    1.22
  20  -4  -5  193.86    4.43
  20  -4  -5  189.40    4.52
  20  -4  -5  179.63    4.40
  20  -4  -5  183.53    4.43
  20  -4  -5  188.56    5.61
  20  -4  -4   71.81    2.82
  20  -4  -4   71.59    2.04
  20  -4  -4   73.69    2.00
  20  -4  -4   71.39    1.98
  20  -4  -4   70.38    1.96
  20  -4  -3   79.40    2.16
  20  -4  -3   79.24    2.17
  20  -4  -2   29.87    1.09
  20  -4  -2   29.69    1.09
  20  -4  -1    8.03    0.55
  20  -4   0   26.09    0.93
  20  -4   0   25.40    1.00
  20  -4   1    1.55    0.35
  20  -4   1    1.21    0.46
  20  -4   1    1.44    0.33
  20  -4   2    6.11    0.50
  20  -4   2    4.26    0.56
  20  -4   2    5.58    0.39
  20  -4   2    5.39    0.45
 -20   4  -2    4.02    0.99
  20  -4   3   10.26    0.60
  20  -4   3    9.50    0.69
  20  -4   3    9.31    0.50
  20  -4   4   59.46    1.75
  20  -4   4   58.52    1.79
  20  -4   4   57.78    1.67
  20  -4   4   58.85    1.62
  20  -4   4   60.05    1.66
  20  -4   5   55.09    1.63
  20  -4   5   53.55    1.66
  20  -4   5   53.52    1.57
  20  -4   5   55.73    1.60
  20  -4   5   55.80    1.55
  20  -4   6  123.54    3.14
  20  -4   6  123.86    3.11
  20  -4   6  128.52    3.11
  20  -4   6  124.99    3.06
  20  -4   7   85.10    2.23
  20  -4   7   84.82    2.21
  20  -4   7   84.55    2.18
  20  -4   8   37.84    1.17
  20  -4   8   35.71    1.14
  20  -4   8   37.14    1.11
  20  -4   9   36.59    1.11
 -20  -4  -9   33.80    1.34
  20  -4   9   36.15    1.08
  20  -4  10    0.29    0.19
  20  -4  10    0.33    0.22
  20  -4  11   70.25    1.63
 -20  -4 -11   65.49    1.70
  20  -6 -13   21.54    0.64
  20  -6 -12    8.67    0.46
  20  -6 -11    0.21    0.29
 -20  -6  11    0.21    0.27
  20  -6 -11    0.32    0.30
  20  -6 -10   20.85    0.84
  20  -6 -10   19.86    0.82
 -20  -6  10   20.19    0.99
  20  -6 -10   18.65    0.76
  20  -6  -9   10.43    0.59
  20  -6  -9    9.53    0.62
 -20  -6   9    8.49    0.76
  20  -6  -8    2.63    0.46
  20  -6  -8    2.23    0.40
  20  -6  -7  375.95    8.41
  20  -6  -7  365.97    8.43
  20  -6  -7  361.64    8.34
  20  -6  -6    1.05    0.42
  20  -6  -6    0.53    0.38
  20  -6  -5   21.71    0.95
  20  -6  -5   19.54    0.85
  20  -6  -5   19.12    0.86
  20  -6  -4    3.95    0.43
  20  -6  -4    4.74    0.52
  20  -6  -4    3.21    0.48
  20  -6  -4    3.74    0.46
  20  -6  -4    3.81    0.46
  20  -6  -3   51.39    1.62
  20  -6  -3   50.05    1.61
  20  -6  -3   51.99    1.55
  20  -6  -3   49.89    1.63
  20  -6  -3   50.37    1.53
  20  -6  -2   45.18    1.51
  20  -6  -2   44.20    1.46
  20  -6  -2   42.63    1.37
  20  -6  -2   46.45    1.50
  20  -6  -2   46.37    1.39
  20  -6  -1   95.57    2.61
  20  -6  -1   94.75    2.58
  20  -6  -1   91.33    2.51
  20  -6  -1   96.27    2.57
  20  -6  -1   93.02    2.45
  20  -6   0   16.95    0.78
  20  -6   0   16.62    0.76
  20  -6   1   23.10    1.03
  20  -6   1   22.37    0.89
  20  -6   1   24.73    0.92
  20  -6   1   24.09    1.02
  20  -6   2    3.53    0.45
  20  -6   2    4.24    0.62
  20  -6   2    2.57    0.40
  20  -6   3   -0.11    0.31
  20  -6   3    0.63    0.46
  20  -6   3   -0.19    0.33
  20  -6   4   24.59    0.99
  20  -6   4   24.17    1.01
  20  -6   4   25.07    0.94
  20  -6   5   68.76    1.92
  20  -6   5   66.34    1.85
  20  -6   6    7.13    0.49
 -20  -6  -6    6.81    0.82
 -20  -6  -7   13.74    0.93
  20  -6   7   14.77    0.64
 -20  -6  -8    5.84    0.59
  20  -6   9    6.58    0.36
  20  -6  10    2.96    0.22
 -20  -6 -10    2.49    0.30
  20  -8 -10   10.50    0.43
  20  -8  -9   57.37    1.52
  20  -8  -9   61.49    1.54
  20  -8  -8    8.60    0.46
  20  -8  -8    8.00    0.46
  20  -8  -7   55.03    1.56
  20  -8  -7   56.66    1.51
 -20  -8   7   52.44    1.67
  20  -8  -6   22.11    0.88
  20  -8  -6   21.39    0.79
  20  -8  -6   21.48    0.85
 -20  -8   6   21.48    0.96
  20  -8  -5   25.40    0.98
  20  -8  -5   26.26    0.89
  20  -8  -5   26.71    0.97
  20  -8  -4   27.09    0.98
  20  -8  -4   24.95    0.90
  20  -8  -4   25.79    0.88
 -20  -8   4   26.43    1.11
  20  -8  -3   10.81    0.59
  20  -8  -3    9.89    0.61
  20  -8  -3   10.42    0.59
 -20  -8   3    9.05    0.69
  20  -8  -2    8.58    0.54
  20  -8  -2    8.40    0.58
  20  -8  -1    8.75    0.56
  20  -8  -1    8.68    0.55
  20  -8   0    0.59    0.29
  20  -8   0    0.56    0.32
  20  -8   1    4.21    0.38
 -20  -8  -1    5.00    0.59
  20  -8   1    4.32    0.38
  20  -8   2   14.24    0.69
 -20  -8  -2   13.50    0.84
  20  -8   2   14.43    0.60
  20  -8   3    0.40    0.26
 -20  -8  -3    1.13    0.45
  20  -8   3    0.58    0.26
  20  -8   4    0.26    0.22
  20  -8   4    0.32    0.24
 -20  -8  -4   -0.06    0.40
 -20  -8  -5   38.64    1.36
  20  -8   5   39.96    1.10
  20  -8   6    4.44    0.29
 -20  -8  -6    5.48    0.42
  20  -8   7   24.60    0.68
 -20  -8  -7   24.47    0.77
  20 -10  -2    1.69    0.20
  21  -1 -16   17.04    0.51
  21   1 -16   16.49    0.51
  21  -1 -15   33.58    0.96
  21   1 -15   34.38    0.97
 -21  -1  15   31.76    1.06
  21   1 -14    3.41    0.37
  21  -1 -14    2.67    0.33
 -21  -1  14    2.92    0.45
  21  -1 -13   20.36    0.82
  21   1 -13   22.41    0.84
  21  -1 -12   33.79    1.15
  21   1 -12   35.37    1.17
  21  -1 -11    3.19    0.56
  21  -1 -11    3.25    0.40
  21   1 -11    3.09    0.42
  21  -1 -10    0.50    0.51
  21  -1 -10    0.02    0.32
  21   1 -10    0.04    0.33
  21   1  -9    0.12    0.53
  21  -1  -9    0.50    0.50
  21  -1  -9    0.42    0.35
  21   1  -9    0.11    0.34
  21  -1  -8   45.95    1.36
  21   1  -8   47.35    1.37
 -21   1   8   42.72    2.21
  21  -1  -8   40.60    1.45
  21   1  -8   43.16    1.52
  21  -1  -8   43.36    1.48
  21  -1  -8   42.49    1.35
  21  -1  -7   34.48    1.12
  21   1  -7   35.61    1.13
 -21   1   7   38.00    1.97
  21   1  -7   33.82    1.27
  21  -1  -7   34.72    1.28
  21  -1  -7   34.12    1.27
 -21   1   6    0.38    0.39
 -21   1   5  279.65    7.29
  21  -1  -4   45.62    1.94
  21   1  -4   43.30    1.90
  21  -1  -4   44.40    1.34
  21   1  -4   42.53    1.32
  21  -1  -3    6.88    0.80
  21   1  -3    7.28    0.80
  21  -1  -3    8.17    0.48
  21   1  -3    7.50    0.47
  21  -1  -2   20.12    1.37
  21   1  -2   18.91    1.32
  21  -1  -2   22.58    1.29
  21   1  -2   18.63    1.22
  21  -1  -2   20.82    0.77
  21   1  -2   19.37    0.75
  21  -1  -1    6.37    0.82
  21   1  -1    6.16    0.78
  21  -1  -1    6.65    0.75
  21  -1  -1    6.37    0.41
  21   1  -1    6.55    0.41
  21   1  -1    6.76    0.77
  21   1   0    0.60    0.44
  21  -1   0    1.47    0.27
  21   1   0    1.09    0.24
  21  -1   1  101.78    3.47
  21   1   1   98.41    3.42
  21  -1   1   95.85    2.48
  21   1   1  101.64    2.48
  21  -1   2   65.49    2.64
  21   1   2   63.23    2.60
  21  -1   2   65.47    1.76
  21  -1   2   63.76    1.75
  21   1   2   63.56    1.74
  21   1   3    8.79    0.50
  21  -1   3    9.65    0.99
  21  -1   3    9.14    0.50
  21   1   3    8.62    0.50
  21   1   4   16.58    0.69
  21  -1   4   15.93    1.29
  21   1   4   13.34    1.22
  21  -1   4   15.26    0.70
  21  -1   5   26.34    1.71
  21   1   5   30.17    1.79
  21   1   5   28.76    1.01
  21  -1   5   29.16    1.02
  21  -1   5   27.01    0.92
  21  -1   5   29.99    1.05
  21   1   5   28.29    1.04
  21  -1   6   73.89    2.03
  21  -1   6   71.83    2.05
  21   1   6   73.66    2.04
  21   1   6   72.84    2.00
  21  -1   7  579.96   12.68
  21   1   7  574.31   12.65
  21  -1   7  558.96   12.70
  21   1   7  576.15   12.71
  21  -1   8    7.29    0.50
  21   1   8    7.61    0.49
  21  -1   8    6.59    0.50
  21   1   8    7.75    0.53
  21  -1   9   56.47    1.61
  21  -1   9   54.87    1.63
  21   1   9   53.99    1.62
  21   1   9   55.39    1.57
  21  -1  10    8.80    0.51
  21  -1  10    9.06    0.50
  21   1  10    8.47    0.45
  21  -1  11   10.69    0.48
  21   1  11    9.80    0.47
  21  -1  11   10.01    0.47
  21  -3 -14   -0.04    0.18
  21   3 -14    0.17    0.19
 -21  -3  14   -0.12    0.31
  21  -3 -13   30.24    0.93
  21   3 -13   30.27    0.94
  21  -3 -12    0.31    0.37
  21  -3 -12    0.63    0.28
  21   3 -12    0.43    0.27
  21  -3 -12    0.44    0.29
  21  -3 -11   13.89    0.64
  21   3 -11   13.66    0.64
  21  -3 -11   14.83    0.78
  21  -3 -11   13.52    0.70
 -21  -3  11   15.94    0.88
  21  -3 -10    1.28    0.48
  21  -3 -10    0.87    0.29
  21   3 -10    0.57    0.31
 -21  -3  10    0.47    0.46
  21  -3 -10    0.61    0.39
  21  -3  -9   49.20    1.49
  21  -3  -9   50.66    1.45
  21   3  -9   51.33    1.45
  21  -3  -9   47.15    1.52
 -21  -3   9   50.38    1.82
  21  -3  -9   46.99    1.61
  21  -3  -8   32.47    1.05
  21   3  -8   31.72    1.05
  21  -3  -8   32.10    1.24
  21  -3  -8   28.99    1.11
  21  -3  -8   32.41    1.12
  21  -3  -7  160.91    3.69
  21   3  -7  154.09    3.68
 -21   3   7  150.43    5.03
  21  -3  -7  151.48    3.79
 -21  -3   7  146.71    4.83
  21  -3  -7  152.23    3.83
  21  -3  -7  154.92    3.81
  21  -3  -7  157.55    3.79
  21  -3  -6  108.09    2.63
  21   3  -6  111.09    2.63
 -21   3   6  103.59    3.79
  21  -3  -6  108.58    2.75
 -21  -3   6  103.47    3.63
  21  -3  -6  102.61    2.76
  21  -3  -6  103.38    2.76
  21  -3  -6  105.70    2.74
  21  -3  -6  109.67    3.89
  21  -3  -6   98.37    3.40
  21   3  -6  101.08    3.41
  21  -3  -5   36.57    1.19
  21  -3  -5   34.02    1.19
 -21   3   5   31.05    1.79
 -21  -3   5   34.91    1.77
  21  -3  -5   29.53    1.75
  21  -3  -5   33.94    1.65
  21   3  -5   30.27    1.60
  21  -3  -5   33.18    1.15
  21  -3  -4   99.90    2.57
  21  -3  -4   98.09    3.19
  21   3  -4   94.76    3.15
  21  -3  -4   94.13    3.31
  21  -3  -3   70.48    2.54
  21   3  -3   65.97    2.48
  21  -3  -3   71.07    1.90
  21   3  -3   70.00    1.89
  21  -3  -2    0.24    0.44
  21   3  -2   -0.24    0.44
  21  -3  -2    0.38    0.24
  21   3  -2    0.53    0.24
  21  -3  -1  134.38    3.28
  21  -3  -1  130.28    4.23
  21   3  -1  126.36    4.16
  21  -3  -1  129.43    3.15
  21   3  -1  128.30    3.14
  21  -3   0   23.80    0.91
  21  -3   0   21.16    1.42
  21   3   0   20.86    1.42
  21  -3   0   22.49    0.82
  21   3   0   22.07    0.80
  21  -3   1    7.90    0.53
  21  -3   1    7.57    0.89
  21   3   1    8.19    0.89
  21  -3   1    8.67    0.47
  21   3   1    8.94    0.48
  21  -3   2    0.75    0.30
  21  -3   2    0.66    0.43
  21   3   2    1.28    0.51
  21  -3   2    0.50    0.23
  21  -3   2    0.28    0.31
  21  -3   2    0.62    0.24
  21   3   2    0.79    0.24
  21  -3   3   16.19    1.31
  21   3   3   17.92    1.33
  21  -3   3   18.67    0.76
  21  -3   3   19.24    0.75
  21   3   3   19.57    0.75
  21  -3   3   18.86    0.76
  21  -3   4   13.82    1.22
  21   3   4   15.02    1.23
  21  -3   4   16.30    0.70
  21  -3   4   15.92    0.71
  21  -3   4   15.72    0.68
  21   3   4   15.00    0.66
  21  -3   5   14.19    0.68
  21  -3   5   16.02    0.70
  21  -3   5   15.11    0.68
  21   3   5   14.63    0.66
  21  -3   6   10.96    0.70
  21  -3   6   12.52    0.63
  21  -3   6   11.84    0.60
  21  -3   6   12.76    0.61
  21   3   6   12.98    0.60
  21  -3   7    9.71    0.56
  21  -3   7    9.63    0.54
  21  -3   7   10.12    0.54
  21   3   7   10.30    0.54
  21  -3   8    0.11    0.24
  21  -3   8    0.21    0.26
  21  -3   8    0.56    0.23
  21   3   8    0.34    0.21
  21  -3   9   24.39    0.88
  21  -3   9   24.89    0.82
  21  -3   9   25.66    0.85
  21   3   9   23.40    0.82
  21  -3  10   19.26    0.71
  21  -3  10   18.40    0.62
  21  -3  10   18.07    0.65
  21   3  10   18.61    0.65
  21  -3  11    4.58    0.30
  21  -5 -13    0.72    0.22
  21  -5 -12    7.13    0.46
 -21  -5  12    6.79    0.52
  21  -5 -11   17.06    0.75
  21  -5 -11   18.27    0.77
 -21  -5  11   18.07    0.92
  21  -5 -10    9.51    0.65
  21  -5 -10   10.59    0.56
  21  -5 -10   10.20    0.64
 -21  -5  10    9.82    0.76
  21  -5  -9    1.54    0.34
  21  -5  -9    0.57    0.45
 -21  -5   9    0.67    0.55
  21  -5  -9    0.71    0.39
  21  -5  -8    0.05    0.31
 -21  -5   8    1.16    0.61
  21  -5  -8    0.12    0.38
  21  -5  -7    2.70    0.48
  21  -5  -7    2.07    0.40
  21  -5  -6   84.33    2.40
  21  -5  -6   83.24    2.29
  21  -5  -6   87.22    2.34
  21  -5  -6   88.52    2.42
  21  -5  -6   86.03    2.35
  21  -5  -5   77.88    2.18
  21  -5  -5   81.31    2.19
  21  -5  -5   78.16    2.19
  21  -5  -4  189.10    4.67
  21  -5  -4  195.26    4.76
  21  -5  -4  200.81    4.71
  21  -5  -4  197.54    4.79
  21  -5  -4  199.26    4.70
  21  -5  -4  197.12    4.67
  21  -5  -3    1.13    0.35
  21  -5  -3    2.52    0.56
  21  -5  -3    1.49    0.44
  21  -5  -3    1.70    0.38
  21  -5  -3    1.14    0.41
  21  -5  -3    1.03    0.41
  21  -5  -2   47.97    1.55
  21  -5  -2   48.59    1.55
  21  -5  -2   47.15    1.50
  21  -5  -2   47.66    1.48
  21  -5  -2   46.21    1.44
  21  -5  -2   47.96    1.54
  21  -5  -1    1.08    0.52
  21  -5  -1    1.00    0.37
  21  -5  -1    1.63    0.38
  21  -5  -1    1.18    0.38
  21  -5  -1    1.52    0.40
  21  -5   0   -0.03    0.31
  21  -5   0    0.28    0.34
  21  -5   0   -0.02    0.32
  21  -5   1   -0.03    0.32
  21  -5   1    0.32    0.49
  21  -5   1    0.28    0.35
  21  -5   2   28.12    1.09
  21  -5   2   27.64    1.13
  21  -5   2   25.66    0.99
  21  -5   3    2.56    0.40
  21  -5   3    3.09    0.56
  21  -5   3    2.21    0.38
  21  -5   4   96.64    2.60
  21  -5   4   99.19    2.61
  21  -5   4   95.36    2.51
  21  -5   5    2.96    0.50
  21  -5   5    3.08    0.31
  21  -5   6   24.35    0.94
  21  -5   6   23.62    0.82
  21  -5   6   23.63    0.89
  21  -5   7    0.36    0.20
  21  -5   7    0.48    0.29
  21  -5   8    4.05    0.31
 -21  -5  -8    4.39    0.61
  21  -5   8    5.41    0.39
 -21  -5  -9   25.45    1.01
  21  -5   9   25.91    0.81
  21  -5  10   56.15    1.39
  21  -7 -12    0.13    0.15
  21  -7 -11   55.46    1.44
  21  -7 -10   14.71    0.61
  21  -7 -10   15.45    0.63
  21  -7  -9   26.36    0.95
  21  -7  -9   27.81    0.94
 -21  -7   9   26.81    1.08
  21  -7  -8   30.86    1.05
 -21  -7   8   31.51    1.25
  21  -7  -8   30.68    1.07
  21  -7  -7    6.19    0.54
  21  -7  -7    6.32    0.49
  21  -7  -7    5.97    0.49
 -21  -7   7    5.04    0.65
  21  -7  -6   29.31    1.10
  21  -7  -6   29.86    1.05
 -21  -7   6   26.28    1.27
  21  -7  -5    7.61    0.53
  21  -7  -5    7.23    0.51
  21  -7  -5    6.99    0.56
  21  -7  -4    2.79    0.48
  21  -7  -4    1.60    0.42
  21  -7  -4    2.16    0.37
  21  -7  -4    2.72    0.40
  21  -7  -3   42.66    1.42
  21  -7  -3   43.80    1.44
  21  -7  -3   45.46    1.42
  21  -7  -3   42.14    1.33
  21  -7  -3   46.01    1.47
  21  -7  -2   15.32    0.79
  21  -7  -2   16.22    0.80
  21  -7  -2   16.53    0.79
  21  -7  -2   15.54    0.72
  21  -7  -1  161.46    3.95
  21  -7  -1  152.35    3.82
  21  -7  -1  157.49    3.77
  21  -7   0    1.00    0.35
 -21  -7   0    1.06    0.55
  21  -7   0    1.29    0.35
  21  -7   1    6.76    0.55
  21  -7   1    7.05    0.49
 -21  -7  -1    6.20    0.73
  21  -7   1    8.09    0.52
  21  -7   2    2.41    0.37
 -21  -7  -2    3.30    0.69
  21  -7   2    2.46    0.38
  21  -7   3    0.42    0.31
 -21  -7  -3    0.57    0.60
  21  -7   3    0.44    0.29
  21  -7   4    9.03    0.54
 -21  -7  -4    9.00    0.83
  21  -7   4    9.36    0.51
  21  -7   5    4.82    0.40
 -21  -7  -5    5.63    0.68
  21  -7   6    5.72    0.39
  21  -7   7   -0.02    0.05
 -21  -7  -7    0.45    0.34
  21  -7   7    0.44    0.23
  21  -7   8    0.98    0.20
  21  -9  -7    4.94    0.33
  21  -9  -5    4.61    0.37
  21  -9  -4    7.17    0.44
  21  -9  -3    9.02    0.48
  21  -9  -3    7.30    0.40
  21  -9  -2    3.46    0.34
  21  -9  -2    3.65    0.34
  21  -9  -1   28.74    0.91
  21  -9  -1   30.23    0.92
  21  -9   0    1.53    0.25
  21  -9   0    1.13    0.28
  21  -9   1    2.46    0.30
  21  -9   2    0.83    0.26
  21  -9   4   94.86    2.20
  22   0 -16   74.41    1.74
  22   0 -15   -0.08    0.22
  22   0 -14   63.73    1.65
 -22   0  14   57.97    1.76
  22   0 -13   -0.07    0.33
  22   0 -12    1.08    0.34
  22   0 -11    0.22    0.34
  22   0 -10   52.27    1.58
  22   0 -10   55.07    1.74
  22   0  -9    0.72    0.53
  22   0  -9    0.11    0.33
  22   0  -8  109.82    2.76
 -22   0   8  113.39    3.95
  22   0  -8  105.71    2.90
 -22   0   7    0.42    0.46
  22   0  -7   -0.05    0.47
  22   0  -7   -0.04    0.29
 -22   0   6    1.79    0.55
  22   0  -5   -0.20    0.48
  22   0  -4   53.41    2.19
  22   0  -4   53.07    1.56
  22   0  -3    0.45    0.52
  22   0  -3    0.24    0.25
  22   0  -2    9.07    1.00
  22   0  -2    9.96    0.93
  22   0  -2    9.10    0.51
  22   0  -1    0.08    0.51
  22   0  -1    0.85    0.55
  22   0  -1    0.06    0.24
  22   0   0  393.37   10.10
  22   0   0  398.44    8.86
  22   0   1    0.58    0.47
  22   0   1    0.32    0.23
  22   0   2    0.43    0.47
  22   0   2    0.26    0.24
  22   0   3   -0.15    0.40
  22   0   3   -0.18    0.43
  22   0   3    0.06    0.24
  22   0   3   -0.10    0.26
  22   0   4   18.38    1.44
  22   0   4   20.17    0.82
  22   0   4   20.57    0.82
  22   0   5    0.20    0.48
  22   0   5   -0.02    0.26
  22   0   5   -0.05    0.29
  22   0   6   31.83    1.11
  22   0   6   31.93    1.14
  22   0   7    0.14    0.26
  22   0   7   -0.10    0.29
  22   0   8  178.67    4.21
  22   0   8  171.56    4.23
  22   0   9    0.02    0.25
  22   0   9   -0.24    0.26
  22   0  10   65.67    1.78
  22   0  10   69.08    1.81
  22   0  11    0.03    0.19
  22  -2 -15    4.76    0.28
  22   2 -15    4.48    0.28
  22  -2 -14   12.40    0.52
  22   2 -14   11.99    0.52
 -22  -2  14   12.44    0.69
  22  -2 -13    0.10    0.27
  22   2 -13   -0.11    0.27
  22  -2 -12    4.32    0.41
  22   2 -12    3.88    0.42
  22  -2 -12    4.25    0.51
  22  -2 -11   40.32    1.27
  22   2 -11   41.79    1.29
  22  -2 -11   39.58    1.37
  22  -2 -10   31.58    1.09
  22   2 -10   34.12    1.12
  22  -2 -10   32.32    1.23
  22  -2 -10   31.87    1.12
 -22  -2  10   30.89    1.30
  22  -2  -9   98.42    2.52
  22   2  -9   99.58    2.53
  22  -2  -9   97.70    2.69
  22  -2  -9   97.37    2.57
 -22  -2   9   97.05    2.83
  22  -2  -8    9.29    0.56
  22   2  -8    9.61    0.56
  22  -2  -8    8.40    0.71
 -22   2   8    9.07    1.08
 -22  -2   8    9.30    1.07
  22  -2  -8    8.82    0.72
  22  -2  -8    9.48    0.61
  22  -2  -7  171.22    3.99
  22   2  -7  172.07    3.99
 -22   2   7  164.03    5.25
  22  -2  -7  168.03    4.11
  22  -2  -7  172.95    4.16
  22  -2  -7  161.97    4.12
  22  -2  -7  165.20    4.04
  22  -2  -6   13.20    0.63
  22   2  -6   13.16    0.62
 -22   2   6   14.44    1.22
  22  -2  -6   13.70    0.75
 -22  -2   6   12.62    1.12
  22  -2  -6   13.30    0.70
  22  -2  -6   14.79    0.80
  22  -2  -6   12.88    1.09
  22   2  -6   11.34    1.04
  22  -2  -5   11.24    1.00
  22   2  -5    9.54    0.98
  22  -2  -4   40.88    1.86
  22   2  -4   38.61    1.82
  22  -2  -3   -0.13    0.47
  22   2  -3   -0.06    0.47
  22  -2  -3    0.04    0.26
  22   2  -3    0.10    0.27
  22  -2  -2    4.81    0.78
  22  -2  -2    6.07    0.43
  22   2  -2    5.31    0.41
  22  -2  -2    6.52    0.79
  22   2  -2    5.77    0.78
  22  -2  -1   11.31    1.09
  22   2  -1   12.05    1.12
  22  -2  -1   12.94    0.61
  22   2  -1   13.59    0.62
  22  -2   0   78.11    3.05
  22   2   0   76.53    3.04
  22  -2   0   81.85    2.11
  22   2   0   80.42    2.10
  22  -2   1   17.21    1.32
  22   2   1   15.41    1.27
  22  -2   1   19.20    0.74
  22   2   1   17.30    0.72
  22  -2   2   11.02    1.09
  22   2   2   10.57    1.07
  22  -2   2   13.75    0.62
  22  -2   2   13.11    0.62
  22   2   2   13.23    0.61
  22  -2   3   50.54    2.40
  22   2   3   46.12    2.29
  22  -2   3   51.12    1.49
  22  -2   3   50.09    1.44
  22  -2   3   53.09    1.50
  22   2   3   50.53    1.48
  22  -2   3   49.50    1.52
  22   2   3   47.67    1.51
  22  -2   4   48.54    2.37
  22   2   4   49.55    2.37
  22  -2   4   45.24    1.44
  22  -2   4   47.35    1.40
  22  -2   4   48.86    1.45
  22   2   4   50.52    1.45
  22  -2   5   46.76    1.45
  22  -2   5   46.18    1.38
  22  -2   5   46.71    1.43
  22   2   5   47.84    1.43
  22  -2   6   91.52    2.47
  22  -2   6   93.03    2.37
  22  -2   6   96.65    2.46
  22   2   6   93.30    2.45
  22  -2   7   95.49    2.53
  22  -2   7   93.62    2.40
  22  -2   7   98.15    2.51
  22   2   7   97.21    2.50
  22  -2   8   35.66    1.09
  22  -2   8   37.62    1.19
  22   2   8   37.88    1.19
  22  -2   9   27.52    0.95
  22   2   9   28.55    0.95
  22  -2  10   10.55    0.53
  22  -2  10   11.41    0.52
  22   2  10   11.30    0.51
  22  -2  11    4.56    0.30
  22  -2  11    4.52    0.29
  22   2  11    4.46    0.29
  22  -4 -13    5.19    0.35
 -22  -4  13    5.83    0.50
  22  -4 -12    1.23    0.37
  22  -4 -12    1.13    0.33
  22  -4 -11   24.03    0.79
  22  -4 -11   23.99    0.97
  22  -4 -11   23.91    0.91
 -22  -4  11   25.96    1.11
  22  -4 -10   18.86    0.70
  22  -4 -10   17.45    0.82
  22  -4 -10   20.30    0.92
 -22  -4  10   19.83    1.05
  22  -4  -9    9.01    0.71
  22  -4  -9    8.24    0.54
  22  -4  -9    7.64    0.60
 -22  -4   9    8.83    0.81
  22  -4  -8  132.03    3.37
  22  -4  -8  133.22    3.35
  22  -4  -7  124.07    3.24
  22  -4  -7  130.18    3.30
  22  -4  -7  132.34    3.32
  22  -4  -7  130.30    3.29
  22  -4  -6  155.83    3.87
  22  -4  -6  152.39    3.78
  22  -4  -6  151.44    3.81
  22  -4  -6  156.84    3.86
  22  -4  -5   46.42    1.53
  22  -4  -5   44.99    1.53
  22  -4  -5   49.72    1.52
  22  -4  -5   47.83    1.50
  22  -4  -5   47.49    1.51
  22  -4  -5   45.02    2.30
  22  -4  -4   14.33    0.75
  22  -4  -4   13.07    0.74
  22  -4  -4   12.92    0.73
  22  -4  -4   13.92    0.73
  22  -4  -4   12.25    0.71
  22  -4  -3    8.85    0.64
  22  -4  -3    7.38    0.58
  22  -4  -3    8.25    0.61
  22  -4  -3    6.77    0.57
  22  -4  -3    8.63    0.58
  22  -4  -3    8.85    0.60
  22  -4  -2   61.71    1.83
  22  -4  -2   61.31    1.77
  22  -4  -2   61.29    1.77
  22  -4  -2   60.81    1.75
  22  -4  -1   32.85    1.21
  22  -4  -1   31.54    1.11
  22  -4  -1   31.19    1.12
  22  -4  -1   33.37    1.11
  22  -4   0   16.32    0.79
  22  -4   0   14.63    0.72
  22  -4   1   22.13    0.96
  22  -4   1   22.57    1.00
  22  -4   1   22.90    0.89
  22  -4   2   31.50    1.15
  22  -4   2   30.13    1.19
  22  -4   2   28.93    0.99
  22  -4   3   48.01    1.52
  22  -4   3   47.19    1.55
  22  -4   3   45.59    1.43
  22  -4   3   48.02    1.39
  22  -4   4    8.87    0.69
  22  -4   4    9.75    0.52
  22  -4   4    7.77    0.54
  22  -4   4    9.03    0.49
  22  -4   5    4.58    0.53
  22  -4   5    4.26    0.38
  22  -4   5    4.91    0.44
  22  -4   5    4.60    0.37
  22  -4   6  141.85    3.52
  22  -4   6  142.03    3.48
  22  -4   6  148.95    3.48
  22  -4   6  140.47    3.42
  22  -4   7    6.24    0.43
  22  -4   7    6.15    0.45
  22  -4   7    6.69    0.40
  22  -4   8    0.19    0.21
  22  -4   8   -0.02    0.26
 -22  -4  -9   36.56    1.32
  22  -4   9   38.05    1.12
  22  -4   9   39.65    1.09
  22  -4  10   25.45    0.74
  22  -6 -12   19.19    0.65
  22  -6 -11    2.51    0.33
  22  -6 -11    2.04    0.33
  22  -6 -10    1.16    0.38
 -22  -6  10    1.28    0.44
  22  -6 -10    0.71    0.35
  22  -6  -9   26.67    1.02
  22  -6  -9   26.62    0.99
  22  -6  -9   27.12    0.98
 -22  -6   9   26.61    1.18
  22  -6  -8   10.11    0.62
  22  -6  -7   15.69    0.83
  22  -6  -7   15.22    0.77
  22  -6  -7   16.26    0.78
  22  -6  -6  117.40    3.05
  22  -6  -6  113.72    2.91
  22  -6  -6  115.34    2.96
  22  -6  -5    4.55    0.50
  22  -6  -5    4.20    0.48
  22  -6  -5    3.63    0.47
  22  -6  -4   54.70    1.74
  22  -6  -4   57.12    1.70
  22  -6  -4   55.34    1.68
  22  -6  -4   58.02    1.77
  22  -6  -4   58.63    1.68
  22  -6  -3   12.66    0.73
  22  -6  -3   13.49    0.75
  22  -6  -3   13.45    0.70
  22  -6  -3   12.78    0.73
  22  -6  -3   13.38    0.70
  22  -6  -2    0.17    0.32
  22  -6  -2    0.53    0.38
  22  -6  -2    0.53    0.32
  22  -6  -2    0.11    0.35
  22  -6  -2    0.65    0.37
  22  -6  -1   17.95    0.85
  22  -6  -1   19.61    0.96
  22  -6  -1   17.07    0.81
  22  -6  -1   16.49    0.75
  22  -6  -1   17.54    0.79
  22  -6   0    2.98    0.42
  22  -6   0    2.86    0.43
  22  -6   1   29.61    1.16
  22  -6   1   30.74    1.21
  22  -6   1   30.08    1.07
  22  -6   2   51.91    1.65
  22  -6   2   51.26    1.66
  22  -6   2   53.12    1.55
  22  -6   3   54.33    1.68
  22  -6   3   54.33    1.68
  22  -6   3   55.06    1.60
  22  -6   4    2.24    0.37
  22  -6   4    2.18    0.36
  22  -6   5    9.56    0.55
 -22  -6  -6   26.96    1.28
  22  -6   6   25.82    0.90
 -22  -6  -7    6.98    0.65
 -22  -6  -8    0.66    0.36
  22  -6   8    0.57    0.22
  22  -6   9   15.78    0.52
  22  -8 -10    0.08    0.16
  22  -8  -9    5.03    0.34
  22  -8  -9    4.85    0.32
  22  -8  -8   53.55    1.43
  22  -8  -8   51.46    1.38
  22  -8  -7  100.27    2.41
 -22  -8   7   97.88    2.59
  22  -8  -6    0.74    0.35
  22  -8  -6    0.97    0.28
 -22  -8   6    0.16    0.34
  22  -8  -6    0.47    0.28
  22  -8  -5    0.26    0.25
 -22  -8   5    0.31    0.37
  22  -8  -5    0.17    0.26
  22  -8  -4   11.68    0.62
  22  -8  -4   10.63    0.55
  22  -8  -4    9.82    0.49
 -22  -8   4    8.84    0.65
  22  -8  -3    0.49    0.33
  22  -8  -3    0.71    0.31
 -22  -8   3    0.06    0.36
  22  -8  -2   33.43    1.12
  22  -8  -2   34.24    1.11
  22  -8  -1    5.49    0.44
  22  -8  -1    5.71    0.47
  22  -8   0   27.16    0.97
  22  -8   0   24.40    0.87
  22  -8   0   26.34    0.86
  22  -8   1   38.24    0.92
 -22  -8  -1   37.19    1.07
  22  -8   1   37.11    0.76
 -22  -8  -2   -0.12    0.37
  22  -8   2    0.31    0.25
 -22  -8  -3    7.81    0.63
  22  -8   3    9.19    0.45
 -22  -8  -4    0.83    0.38
  22  -8   4   -0.20    0.21
  22  -8   5    0.14    0.21
  22  -8   5    0.28    0.20
  22  -8   6    6.37    0.30
 -22  -8  -6    6.87    0.36
  23  -1 -15    4.59    0.30
  23   1 -15    4.92    0.31
  23  -1 -14    1.28    0.27
  23   1 -14    1.29    0.29
 -23  -1  14    1.48    0.37
  23  -1 -13    0.58    0.30
  23   1 -13    0.69    0.30
  23  -1 -12   11.05    0.60
  23   1 -12   11.56    0.60
  23  -1 -11   50.74    1.50
  23   1 -11   50.79    1.51
  23  -1 -11   49.84    1.63
  23  -1 -10    2.66    0.56
  23  -1 -10    2.04    0.39
  23   1 -10    1.85    0.39
  23  -1  -9   31.14    1.10
  23   1  -9   32.54    1.11
  23  -1  -9   30.08    1.24
  23  -1  -9   31.97    1.11
  23  -1  -8   24.21    0.90
  23   1  -8   22.33    0.89
 -23   1   8   24.23    1.68
  23  -1  -8   22.71    1.04
  23   1  -8   23.67    1.09
  23  -1  -8   22.98    1.05
  23  -1  -8   21.21    0.91
  23  -1  -7   12.32    0.64
  23   1  -7   12.83    0.65
 -23   1   7   12.42    1.17
  23  -1  -7   12.71    0.81
  23   1  -7   12.91    0.83
  23  -1  -7   13.32    0.82
  23  -1  -7   11.15    0.67
  23  -1  -7   14.35    0.89
  23  -1  -6  158.76    3.74
  23   1  -6  158.86    3.75
  23  -1  -6  156.22    3.87
  23   1  -6  148.50    3.87
  23  -1  -6  157.52    3.79
  23  -1  -6  152.47    4.69
  23   1  -6  154.62    4.71
  23  -1  -5   22.84    1.41
  23   1  -5   20.85    1.37
  23  -1  -4   30.69    1.65
  23   1  -4   30.79    1.64
  23  -1  -4   31.63    1.12
  23   1  -4   33.42    1.13
  23  -1  -3    1.58    0.58
  23   1  -3    2.61    0.65
  23  -1  -3    2.54    0.36
  23   1  -3    2.42    0.36
  23  -1  -2   12.97    1.14
  23   1  -2   10.54    1.06
  23  -1  -2   11.69    1.02
  23   1  -2   12.69    1.07
  23  -1  -2   11.36    0.59
  23   1  -2   10.19    0.57
  23  -1  -1  366.79    9.33
  23   1  -1  332.29    9.16
  23  -1  -1  362.60    7.92
  23   1  -1  340.75    7.90
  23  -1   0   32.93    1.86
  23   1   0   34.50    1.88
  23  -1   0   32.14    1.07
  23   1   0   31.65    1.07
  23  -1   1   11.52    1.14
  23   1   1   12.83    1.20
  23  -1   1   15.22    0.67
  23   1   1   15.28    0.67
  23  -1   2    4.39    0.78
  23   1   2    4.00    0.75
  23  -1   2    4.72    0.41
  23   1   2    5.19    0.42
  23  -1   2    3.95    0.49
  23   1   2    5.12    0.51
  23  -1   3   39.45    2.10
  23   1   3   38.42    2.07
  23  -1   3   38.83    1.16
  23  -1   3   39.05    1.24
  23   1   3   40.48    1.25
  23  -1   3   36.02    1.27
  23   1   3   34.21    1.26
  23  -1   4   -0.30    0.55
  23   1   4    0.98    0.60
  23  -1   4    0.22    0.27
  23  -1   4   -0.07    0.26
  23   1   4    0.27    0.26
  23   1   5  287.15    6.48
  23  -1   5  272.39    6.35
  23  -1   5  284.64    6.50
  23   1   5  287.94    6.50
  23  -1   6  145.07    3.65
  23   1   6  148.23    3.62
  23  -1   6  148.25    3.64
  23   1   6  149.01    3.63
  23  -1   7   15.21    0.73
  23   1   7   16.07    0.71
  23  -1   7   16.57    0.74
  23   1   7   15.20    0.72
  23  -1   8   16.92    0.72
  23   1   8   15.73    0.69
  23  -1   8   14.75    0.69
  23   1   8   15.89    0.71
  23  -1   9   17.59    0.72
  23  -1   9   17.28    0.71
  23   1   9   17.77    0.71
  23  -1  10   -0.02    0.20
  23  -1  10    0.02    0.20
  23   1  10   -0.11    0.21
  23  -1  11    0.54    0.18
  23   1  11    0.66    0.17
  23  -3 -14    6.99    0.32
  23   3 -14    6.31    0.31
 -23  -3  14    5.76    0.45
  23  -3 -13    0.48    0.22
  23   3 -13    0.73    0.23
  23  -3 -12    3.20    0.33
  23   3 -12    3.31    0.34
  23  -3 -12    3.37    0.44
  23  -3 -12    2.80    0.36
  23  -3 -11    3.72    0.50
  23  -3 -11    2.85    0.34
  23   3 -11    2.69    0.36
 -23  -3  11    2.85    0.47
  23  -3 -11    2.40    0.39
  23  -3 -10   18.46    0.74
  23   3 -10   18.15    0.74
  23  -3 -10   18.64    0.94
  23  -3 -10   18.88    0.83
 -23  -3  10   17.55    0.98
  23  -3  -9   49.02    1.43
  23   3  -9   50.70    1.44
  23  -3  -9   48.85    1.62
  23  -3  -9   48.51    1.52
 -23  -3   9   46.38    1.77
  23  -3  -8  239.34    5.28
  23   3  -8  228.21    5.27
  23  -3  -8  230.29    5.49
  23  -3  -8  231.96    5.40
  23  -3  -7  318.41    7.12
  23   3  -7  316.52    7.11
  23  -3  -7  314.03    7.25
  23  -3  -7  320.27    7.34
  23  -3  -7  308.01    7.28
  23  -3  -7  315.83    7.24
  23  -3  -6    8.70    0.51
  23   3  -6    7.57    0.50
  23  -3  -6    7.56    0.63
  23  -3  -6    7.79    0.60
  23  -3  -6    8.82    0.69
  23  -3  -6    7.82    0.87
  23   3  -6    7.46    0.87
  23  -3  -5   60.13    1.75
  23  -3  -5   57.94    1.72
  23  -3  -5   56.49    2.33
  23   3  -5   55.49    2.32
  23  -3  -5   59.16    1.61
  23   3  -5   56.41    1.60
  23  -3  -5   55.69    1.73
  23  -3  -4   14.92    0.65
  23   3  -4   13.83    0.62
  23  -3  -4   13.98    0.71
  23  -3  -4   13.94    0.75
  23  -3  -4   14.22    0.76
  23  -3  -4   14.13    0.76
  23  -3  -4   13.85    1.10
  23   3  -4   13.61    1.07
  23  -3  -3    6.68    0.57
  23  -3  -3    7.79    0.57
  23  -3  -3    8.50    0.60
  23  -3  -3    8.29    0.59
  23  -3  -3    7.53    0.58
  23  -3  -3    8.05    0.88
  23   3  -3    8.23    0.88
  23  -3  -3    8.43    0.52
  23   3  -3    7.56    0.50
  23  -3  -2    1.05    0.45
  23  -3  -2    1.28    0.37
  23  -3  -2    1.54    0.41
  23  -3  -2    1.72    0.31
  23   3  -2    1.77    0.31
  23  -3  -1   54.67    1.61
  23  -3  -1   55.40    1.60
  23  -3  -1   51.68    1.54
  23   3  -1   52.50    1.53
  23  -3   0    2.38    0.39
  23   3   0    1.96    0.37
  23  -3   0    2.11    0.65
  23   3   0    1.53    0.56
  23  -3   0    2.03    0.32
  23   3   0    2.54    0.33
  23  -3   1    0.16    0.35
  23   3   1    0.04    0.35
  23  -3   1   -0.55    0.57
  23   3   1   -0.09    0.44
  23  -3   1   -0.02    0.32
  23  -3   1   -0.06    0.24
  23   3   1    0.02    0.24
  23  -3   2    6.96    0.92
  23   3   2    6.91    0.90
  23  -3   2    8.38    0.56
  23  -3   2    8.58    0.51
  23   3   2    8.57    0.50
  23  -3   2    9.34    0.59
  23   3   2    8.44    0.59
  23  -3   3    3.72    0.37
  23  -3   3    3.89    0.42
  23  -3   3    3.98    0.39
  23   3   3    3.12    0.35
  23  -3   4    3.20    0.38
  23  -3   4    3.82    0.41
  23   3   4    4.63    0.39
  23  -3   4    3.37    0.37
  23  -3   5    2.09    0.32
  23  -3   5    1.92    0.36
  23  -3   5    1.88    0.32
  23   3   5    2.25    0.32
  23  -3   6   16.96    0.81
  23  -3   6   15.56    0.71
  23  -3   6   16.04    0.71
  23  -3   6   17.25    0.72
  23   3   6   16.60    0.71
  23  -3   7   15.51    0.75
  23  -3   7   16.99    0.73
  23  -3   7   16.66    0.70
  23  -3   7   16.57    0.70
  23   3   7   18.11    0.71
  23  -3   8    6.24    0.43
  23  -3   8    6.06    0.41
  23  -3   8    6.34    0.40
  23   3   8    5.95    0.39
  23  -3   9   15.99    0.59
  23  -3   9   15.88    0.64
  23  -3   9   16.84    0.62
  23   3   9   15.79    0.60
  23  -3  10   10.58    0.46
  23  -5 -13    9.57    0.40
  23  -5 -12    9.12    0.47
 -23  -5  12   10.29    0.59
  23  -5 -11   21.49    0.84
  23  -5 -11   22.90    0.84
 -23  -5  11   20.51    0.96
  23  -5 -10   30.58    1.12
  23  -5 -10   30.50    1.08
 -23  -5  10   32.89    1.31
  23  -5  -9   23.02    1.00
  23  -5  -9   22.67    0.93
  23  -5  -9   22.89    0.91
 -23  -5   9   25.87    1.20
  23  -5  -8   81.80    2.26
  23  -5  -8   83.80    2.29
 -23  -5   8   80.86    2.59
  23  -5  -7   12.16    0.68
  23  -5  -7   12.29    0.73
  23  -5  -7   10.19    0.66
  23  -5  -6  117.57    3.06
  23  -5  -6  122.36    3.09
  23  -5  -6  122.32    3.09
  23  -5  -6  117.15    3.13
  23  -5  -5   21.86    0.98
  23  -5  -5   20.61    0.91
  23  -5  -5   21.28    0.92
  23  -5  -5   21.59    0.93
  23  -5  -4   39.27    1.35
  23  -5  -4   39.54    1.38
  23  -5  -4   40.35    1.36
  23  -5  -4   40.39    1.34
  23  -5  -4   40.12    1.39
  23  -5  -4   39.73    1.34
  23  -5  -3   39.34    1.37
  23  -5  -3   39.54    1.37
  23  -5  -3   40.10    1.36
  23  -5  -3   40.16    1.36
  23  -5  -3   39.50    1.33
  23  -5  -3   37.33    1.31
  23  -5  -2    6.65    0.65
  23  -5  -2    5.80    0.54
  23  -5  -2    6.15    0.56
  23  -5  -2    6.59    0.55
  23  -5  -1   77.58    2.22
  23  -5  -1   78.02    2.13
  23  -5  -1   76.24    2.11
  23  -5  -1   77.10    2.13
  23  -5   0   39.83    1.38
  23  -5   0   38.29    1.25
  23  -5   0   38.68    1.29
  23  -5   1    5.39    0.51
  23  -5   1    5.82    0.62
  23  -5   1    5.12    0.49
  23  -5   2   11.89    0.68
  23  -5   2   11.51    0.77
  23  -5   2   10.73    0.65
  23  -5   3    1.96    0.51
  23  -5   3    1.04    0.37
  23  -5   4   16.40    0.84
  23  -5   5    3.57    0.51
  23  -5   6   64.89    1.79
  23  -5   6   65.84    1.78
 -23  -5  -7   18.68    1.04
  23  -5   7   17.27    0.70
 -23  -5  -8   31.59    1.25
  23  -5   8   32.73    0.97
  23  -5   9    5.83    0.32
  23  -7 -11    1.89    0.24
  23  -7 -10   16.93    0.62
  23  -7  -9   37.49    1.14
  23  -7  -9   36.03    1.10
  23  -7  -8   73.71    1.99
  23  -7  -8   74.95    1.93
 -23  -7   8   69.84    2.13
  23  -7  -7   54.57    1.53
  23  -7  -7   52.98    1.58
 -23  -7   7   52.96    1.79
  23  -7  -6    2.06    0.45
 -23  -7   6    1.75    0.51
  23  -7  -6    1.55    0.36
  23  -7  -5  117.05    2.95
  23  -7  -5  119.95    2.97
  23  -7  -5  123.06    3.08
  23  -7  -4    4.28    0.50
  23  -7  -4    4.04    0.45
  23  -7  -4    4.29    0.43
  23  -7  -4    4.10    0.44
  23  -7  -3    6.20    0.53
  23  -7  -3    5.28    0.51
  23  -7  -3    5.27    0.45
  23  -7  -3    5.60    0.47
  23  -7  -2   38.44    1.26
  23  -7  -2   38.41    1.27
  23  -7  -2   36.07    1.19
  23  -7  -1    1.55    0.37
  23  -7  -1    1.33    0.38
  23  -7   0    1.08    0.33
 -23  -7   0    1.89    0.55
  23  -7   0    1.15    0.35
  23  -7   1    8.03    0.55
 -23  -7  -1    7.33    0.76
  23  -7   1    7.68    0.51
 -23  -7  -2    1.00    0.55
  23  -7   2    1.78    0.35
 -23  -7  -3    5.83    0.69
  23  -7   3    5.30    0.42
 -23  -7  -4    0.84    0.52
  23  -7   4    1.37    0.31
  23  -7   5   22.14    0.75
 -23  -7  -5   21.13    1.03
  23  -7   5   21.42    0.74
  23  -7   6    0.81    0.19
  23  -7   6    1.40    0.25
  23  -7   7    6.04    0.32
  23  -9  -6    7.72    0.38
  23  -9  -3    1.26    0.21
  23  -9  -2   40.03    1.09
  23  -9  -1    0.76    0.25
  23  -9   0    8.52    0.42
  23  -9   1   -0.02    0.21
  23  -9   2    8.50    0.38
  24   0 -15   -0.11    0.20
  24   0 -14   15.28    0.61
 -24   0  14   15.35    0.70
  24   0 -13    0.13    0.29
  24   0 -12   43.39    1.34
  24   0 -11    0.27    0.34
  24   0 -10    5.30    0.49
  24   0 -10    6.19    0.66
  24   0  -9   -0.21    0.54
  24   0  -9   -0.04    0.34
  24   0  -8    0.18    0.52
  24   0  -8    0.02    0.34
  24   0  -7    0.10    0.33
  24   0  -6  232.44    5.20
  24   0  -6  211.12    5.32
  24   0  -6  226.80    5.34
  24   0  -6  221.33    5.32
  24   0  -6  221.51    6.26
  24   0  -5    0.62    0.53
  24   0  -5    0.30    0.47
  24   0  -5    0.04    0.30
  24   0  -5    0.93    0.51
  24   0  -5    0.08    0.48
  24   0  -4    2.21    0.63
  24   0  -4    1.02    0.34
  24   0  -3    0.29    0.52
  24   0  -3   -0.18    0.29
  24   0  -2   26.39    1.70
  24   0  -2   22.59    1.47
  24   0  -2   24.84    0.94
  24   0  -1    0.86    0.51
  24   0  -1    0.02    0.26
  24   0   0  180.29    5.60
  24   0   0  182.49    4.33
  24   0   1    0.06    0.38
  24   0   1   -0.28    0.45
  24   0   1   -0.15    0.26
  24   0   2  320.71    9.00
  24   0   2  340.29    7.63
  24   0   2  335.11    7.63
  24   0   3    0.39    0.45
  24   0   3    0.10    0.48
  24   0   3    0.16    0.27
  24   0   4   91.09    2.45
  24   0   4   93.41    2.46
  24   0   5   -0.12    0.28
  24   0   5   -0.07    0.27
  24   0   6  353.53    8.06
  24   0   6  355.97    8.05
  24   0   7    0.18    0.27
  24   0   7   -0.25    0.28
  24   0   8  439.18    9.95
  24   0   8  454.68    9.96
  24   0   9   -0.24    0.23
  24   0  10   19.16    0.69
  24  -2 -15    9.93    0.37
  24   2 -15   10.71    0.37
  24  -2 -14    4.85    0.32
  24   2 -14    4.57    0.32
 -24  -2  14    4.72    0.44
  24  -2 -13   31.65    0.97
  24   2 -13   30.84    0.96
  24  -2 -12   19.20    0.74
  24   2 -12   19.31    0.76
  24  -2 -12   18.07    0.83
  24  -2 -11   60.75    1.67
  24   2 -11   60.62    1.67
  24  -2 -11   59.17    1.80
  24  -2 -11   57.51    1.66
  24  -2 -10    4.34    0.43
  24   2 -10    4.57    0.43
  24  -2 -10    4.34    0.63
  24  -2 -10    3.66    0.44
  24  -2  -9    7.38    0.52
  24   2  -9    7.74    0.53
  24  -2  -9    8.10    0.72
  24  -2  -9    8.70    0.59
 -24  -2   9    9.19    0.72
  24  -2  -8   13.75    0.68
  24   2  -8   14.47    0.68
  24  -2  -8   14.03    0.83
  24  -2  -8   13.49    0.84
  24  -2  -8   12.92    0.74
  24  -2  -7   24.85    0.91
  24   2  -7   23.87    0.91
  24  -2  -7   23.64    1.07
  24  -2  -7   25.39    1.10
  24  -2  -7   21.99    0.95
  24  -2  -7   22.53    1.09
  24  -2  -6  578.21   12.55
  24   2  -6  586.51   12.55
  24  -2  -6  569.48   12.69
  24  -2  -6  571.16   12.72
  24  -2  -6  565.48   12.63
  24  -2  -6  550.20   12.71
  24  -2  -6  561.61   13.71
  24   2  -6  556.29   13.69
  24  -2  -5  276.80    6.11
  24   2  -5  265.33    6.09
  24  -2  -5  269.05    6.23
  24  -2  -5  267.75    6.24
  24  -2  -5  261.91    6.19
  24  -2  -5  266.49    6.21
  24  -2  -5  251.54    7.10
  24   2  -5  261.54    7.14
  24  -2  -4   31.57    1.09
  24   2  -4   33.88    1.09
  24  -2  -4   32.41    1.21
  24  -2  -4   34.22    1.23
  24  -2  -4   36.46    1.21
  24  -2  -4   34.28    1.78
  24   2  -4   34.08    1.77
  24  -2  -3    3.75    0.41
  24   2  -3    3.69    0.40
  24  -2  -3    3.09    0.66
  24   2  -3    3.50    0.70
  24  -2  -3    5.00    0.45
  24   2  -3    4.16    0.42
  24  -2  -2    8.64    0.60
  24  -2  -2    8.06    0.57
  24  -2  -2    8.25    0.94
  24  -2  -2    7.82    0.52
  24   2  -2    8.18    0.52
  24   2  -2    6.95    0.88
  24  -2  -1   36.39    2.06
  24   2  -1   35.49    2.03
  24  -2  -1   37.11    1.25
  24  -2  -1   37.47    1.22
  24  -2  -1   38.20    1.23
  24   2  -1   36.41    1.20
  24  -2  -1   37.15    1.19
  24   2  -1   37.69    1.19
  24  -2   0   29.84    1.87
  24   2   0   31.72    1.89
  24  -2   0   31.99    1.13
  24  -2   0   32.81    1.10
  24  -2   0   34.17    1.13
  24   2   0   30.47    1.08
  24  -2   0   31.49    1.10
  24   2   0   34.11    1.11
  24  -2   1   15.30    1.34
  24   2   1   14.35    1.30
  24  -2   1   14.55    0.72
  24  -2   1   18.08    0.74
  24  -2   1   15.94    0.71
  24   2   1   16.27    0.72
  24  -2   1   16.02    0.76
  24   2   1   15.69    0.75
  24   2   2    4.14    0.50
  24  -2   2    3.40    0.72
  24   2   2    4.30    0.80
  24  -2   2    3.24    0.43
  24  -2   2    4.14    0.43
  24  -2   2    3.91    0.39
  24   2   2    4.39    0.40
  24  -2   2    5.18    0.53
  24  -2   3  141.67    3.46
  24  -2   3  144.93    3.53
  24  -2   3  140.95    3.52
  24   2   3  145.01    3.52
  24  -2   4    4.03    0.41
  24  -2   4    4.06    0.42
  24  -2   4    4.20    0.42
  24   2   4    4.05    0.40
  24  -2   5    1.88    0.32
  24  -2   5    1.67    0.33
  24  -2   5    1.64    0.31
  24   2   5    1.54    0.32
  24  -2   6   25.12    0.96
  24  -2   6   25.92    0.89
  24  -2   6   24.60    0.94
  24   2   6   26.46    0.96
  24  -2   7   16.54    0.73
  24  -2   7   15.60    0.64
  24  -2   7   16.49    0.71
  24   2   7   16.07    0.70
  24  -2   8  122.69    2.98
  24   2   8  118.92    2.97
  24  -2   9   14.70    0.62
  24   2   9   15.64    0.62
  24  -2  10   19.05    0.64
  24   2  10   17.58    0.62
  24  -4 -13    6.01    0.34
 -24  -4  13    6.68    0.48
  24  -4 -12    0.10    0.33
  24  -4 -12   -0.04    0.27
  24  -4 -11    0.55    0.41
  24  -4 -11    0.27    0.18
 -24  -4  11    0.22    0.40
  24  -4 -11    0.62    0.34
  24  -4 -10   12.14    0.73
  24  -4 -10   11.55    0.65
 -24  -4  10   12.43    0.82
  24  -4 -10   11.08    0.51
  24  -4  -9   18.31    0.92
  24  -4  -9   17.91    0.84
 -24  -4   9   20.56    1.10
  24  -4  -9   18.83    0.70
  24  -4  -8   42.96    1.47
  24  -4  -8   41.68    1.37
  24  -4  -7    0.84    0.44
  24  -4  -7    1.56    0.54
  24  -4  -7    1.10    0.43
  24  -4  -6  239.15    5.58
  24  -4  -6  232.93    5.58
  24  -4  -6  235.45    5.62
  24  -4  -5   49.24    1.51
  24  -4  -5   50.91    1.61
  24  -4  -5   50.66    1.59
  24  -4  -5   51.06    1.63
  24  -4  -4   56.78    1.70
  24  -4  -4   55.83    1.75
  24  -4  -4   60.00    1.76
  24  -4  -4   56.72    1.73
  24  -4  -4   57.79    1.74
  24  -4  -3   47.61    1.54
  24  -4  -3   47.88    1.53
  24  -4  -3   49.54    1.56
  24  -4  -3   50.23    1.55
  24  -4  -3   47.53    1.53
  24  -4  -2    2.38    0.51
  24  -4  -2    2.14    0.42
  24  -4  -2    2.54    0.46
  24  -4  -2    2.64    0.45
  24  -4  -2    1.99    0.45
  24  -4  -1   65.78    1.92
  24  -4  -1   63.16    1.81
  24  -4  -1   64.42    1.89
  24  -4  -1   63.65    1.84
  24  -4  -1   62.87    1.78
  24  -4   0   -0.21    0.50
  24  -4   0    0.32    0.36
  24  -4   0    0.31    0.26
  24  -4   1    0.22    0.49
  24  -4   1    0.17    0.24
  24  -4   2  147.85    3.66
  24  -4   2  141.96    3.50
  24  -4   3    7.69    0.68
  24  -4   3    8.07    0.55
  24  -4   3    7.03    0.47
  24  -4   4   20.53    0.96
  24  -4   4   21.66    0.85
  24  -4   4   21.11    0.85
  24  -4   4   21.26    0.80
  24  -4   5   66.35    1.92
  24  -4   5   66.95    1.83
  24  -4   5   65.52    1.78
  24  -4   6   11.26    0.64
  24  -4   6   10.72    0.58
  24  -4   6   10.49    0.50
  24  -4   7   17.11    0.71
  24  -4   7   17.81    0.70
 -24  -4  -8    7.82    0.67
  24  -4   8    8.72    0.44
  24  -4   9   21.39    0.67
  24  -6 -12   21.20    0.65
  24  -6 -11   12.45    0.54
  24  -6 -11   14.16    0.57
  24  -6 -10   36.36    1.16
  24  -6 -10   38.55    1.15
 -24  -6  10   37.80    1.31
  24  -6  -9    1.16    0.40
 -24  -6   9    1.74    0.48
  24  -6  -9    1.81    0.37
  24  -6  -8    2.25    0.49
 -24  -6   8    2.13    0.50
  24  -6  -7   12.89    0.68
  24  -6  -7   13.57    0.69
  24  -6  -6    1.86    0.43
  24  -6  -6    0.65    0.37
  24  -6  -5    1.20    0.44
  24  -6  -5    1.11    0.42
  24  -6  -5    0.68    0.31
  24  -6  -5    1.23    0.44
  24  -6  -5    0.84    0.38
  24  -6  -4   82.11    2.32
  24  -6  -4   85.19    2.30
  24  -6  -4   83.56    2.26
  24  -6  -4   83.71    2.26
  24  -6  -3  200.27    4.81
  24  -6  -3  201.66    4.80
  24  -6  -3  199.66    4.75
  24  -6  -3  201.58    4.76
  24  -6  -2   20.24    0.88
  24  -6  -2   19.35    0.88
  24  -6  -2   20.17    0.83
  24  -6  -2   18.87    0.85
  24  -6  -1   16.26    0.88
  24  -6  -1   15.32    0.73
  24  -6  -1   15.84    0.76
  24  -6   0    3.69    0.41
  24  -6   0    3.69    0.45
  24  -6   1    1.59    0.52
  24  -6   1    0.86    0.36
  24  -6   2   24.36    1.02
  24  -6   2   23.15    0.91
  24  -6   3    1.54    0.48
  24  -6   3    0.71    0.33
  24  -6   4    3.34    0.49
  24  -6   4    2.41    0.38
  24  -6   5    1.69    0.31
  24  -6   5    1.90    0.33
  24  -6   6   -0.02    0.08
 -24  -6  -6    0.10    0.46
 -24  -6  -7    6.35    0.57
  24  -6   8    0.28    0.18
  24  -8  -9   28.29    0.77
  24  -8  -8    0.40    0.26
  24  -8  -8    0.54    0.21
  24  -8  -7   26.21    0.86
  24  -8  -7   24.09    0.76
  24  -8  -6    2.81    0.29
 -24  -8   6    2.48    0.38
  24  -8  -5    2.28    0.30
 -24  -8   5    1.59    0.38
  24  -8  -4   76.44    1.93
  24  -8  -4   72.17    1.85
  24  -8  -3   20.64    0.78
  24  -8  -3   20.47    0.76
 -24  -8   3   20.09    0.89
  24  -8  -2   -0.10    0.27
  24  -8  -2   -0.12    0.31
  24  -8  -1   13.62    0.59
  24  -8  -1   14.56    0.64
  24  -8   0   -0.07    0.32
  24  -8   0    0.10    0.25
  24  -8   1   16.38    0.65
  24  -8   1   15.41    0.60
 -24  -8  -2    6.89    0.53
  24  -8   2    6.11    0.38
  24  -8   3   17.66    0.63
  24  -8   3   15.82    0.58
  24  -8   4   41.93    1.07
  24  -8   4   38.31    1.05
  25  -1 -15   -0.01    0.16
  25   1 -15   -0.14    0.16
  25  -1 -14    5.39    0.35
  25   1 -14    4.93    0.35
 -25  -1  14    5.07    0.44
  25  -1 -13   26.21    0.86
  25   1 -13   24.87    0.85
  25  -1 -12    3.99    0.39
  25   1 -12    3.26    0.39
  25  -1 -11   85.94    2.24
  25   1 -11   86.45    2.25
  25  -1 -11   83.39    2.38
  25  -1 -10   43.59    1.36
  25   1 -10   45.34    1.38
  25  -1 -10   43.94    1.54
  25  -1  -9  159.85    3.81
  25   1  -9  158.29    3.81
  25  -1  -9  159.82    3.99
  25  -1  -9  151.63    3.80
  25   1  -8    0.15    0.54
  25  -1  -8    1.12    0.57
  25  -1  -8    0.23    0.34
  25   1  -8    0.25    0.33
  25  -1  -8    0.65    0.39
  25  -1  -7    1.03    0.59
  25  -1  -7    0.19    0.33
  25   1  -7    0.06    0.33
  25  -1  -7    1.43    0.61
  25  -1  -7    0.25    0.40
  25  -1  -6   98.33    2.52
  25   1  -6  100.21    2.52
  25  -1  -6  100.03    2.69
  25   1  -6   96.66    2.68
  25  -1  -6   98.03    2.68
  25  -1  -6   96.08    2.58
  25  -1  -6   96.79    3.45
  25   1  -6   89.00    3.37
  25  -1  -5  189.08    4.45
  25   1  -5  194.78    4.47
  25  -1  -5  190.01    4.59
  25   1  -5  187.93    4.59
  25  -1  -5  186.85    4.58
  25  -1  -5  188.23    4.52
  25  -1  -5  185.41    4.57
  25  -1  -5  181.18    5.47
  25   1  -5  190.13    5.51
  25  -1  -4    5.92    0.48
  25   1  -4    8.23    0.72
  25   1  -4    7.40    0.63
  25  -1  -4    6.39    0.60
  25   1  -4    6.80    0.63
  25  -1  -4    6.43    0.61
  25  -1  -4    5.83    0.84
  25   1  -4    5.12    0.81
  25  -1  -4    7.43    0.54
  25   1  -4    6.10    0.53
  25  -1  -3   25.14    0.93
  25   1  -3   25.17    0.94
  25   1  -3   29.22    1.10
  25  -1  -3   26.76    1.05
  25  -1  -3   24.98    1.00
  25  -1  -3   26.26    1.57
  25   1  -3   23.83    1.54
  25  -1  -3   25.72    1.00
  25   1  -3   24.71    0.98
  25  -1  -2    4.60    0.51
  25  -1  -2    4.45    0.49
  25   1  -2    4.55    0.44
  25  -1  -2    4.60    0.78
  25   1  -2    3.57    0.73
  25  -1  -2    3.98    0.42
  25  -1  -2    4.61    0.45
  25   1  -2    5.09    0.46
  25  -1  -1  230.49    6.98
  25   1  -1  246.66    7.09
  25  -1  -1  237.02    5.58
  25  -1  -1  237.04    5.55
  25  -1  -1  236.40    5.59
  25   1  -1  244.21    5.60
  25  -1  -1  241.89    5.55
  25   1  -1  242.57    5.54
  25  -1   0   66.40    2.89
  25   1   0   59.75    2.78
  25  -1   0   64.09    1.80
  25  -1   0   63.86    1.75
  25  -1   0   63.31    1.80
  25   1   0   60.32    1.78
  25  -1   0   61.66    1.78
  25   1   0   61.48    1.77
  25  -1   1  180.73    5.70
  25   1   1  189.76    5.75
  25  -1   1  182.29    4.32
  25  -1   1  180.15    4.28
  25  -1   1  183.54    4.37
  25   1   1  187.88    4.37
  25  -1   1  179.28    4.35
  25   1   1  177.91    4.35
  25  -1   2    0.33    0.45
  25   1   2    0.43    0.42
  25  -1   2    0.30    0.52
  25   1   2    0.61    0.48
  25  -1   2    0.78    0.33
  25  -1   2    0.37    0.28
  25   1   2    0.83    0.30
  25  -1   3   31.18    1.02
  25  -1   3   31.18    1.09
  25   1   3   30.34    1.09
  25  -1   3   28.42    1.12
  25   1   3   31.05    1.16
  25  -1   4   11.71    0.56
  25  -1   4   10.76    0.62
  25   1   4   11.73    0.63
  25  -1   5   17.39    0.79
  25   1   5   17.90    0.79
  25  -1   6    7.68    0.51
  25  -1   6    7.64    0.51
  25   1   6    7.92    0.53
  25  -1   7  134.93    3.40
  25  -1   7  139.66    3.40
  25   1   7  139.59    3.40
  25  -1   8   54.17    1.57
  25  -1   8   55.43    1.57
  25   1   8   55.89    1.57
  25  -1   9   -0.02    0.20
  25   1   9   -0.02    0.20
  25  -1  10   13.67    0.53
  25   1  10   13.96    0.54
  25   3 -14   23.24    0.64
  25  -3 -13    3.40    0.27
  25   3 -13    3.21    0.27
  25  -3 -12   20.46    0.70
  25   3 -12   19.26    0.69
  25  -3 -12   19.48    0.81
  25  -3 -12   18.84    0.71
  25   3 -11   45.11    1.29
  25  -3 -11   42.09    1.42
  25  -3 -11   43.90    1.36
 -25  -3  11   43.02    1.49
  25  -3 -10    1.38    0.30
  25   3 -10    1.05    0.30
 -25  -3  10    0.61    0.41
  25  -3 -10    1.06    0.38
  25  -3  -9  233.33    5.33
  25   3  -9  231.18    5.33
  25  -3  -9  232.49    5.55
  25  -3  -9  228.83    5.45
 -25  -3   9  235.03    5.79
  25  -3  -8   51.18    1.48
  25   3  -8   51.51    1.49
  25  -3  -8   51.13    1.64
  25  -3  -8   52.43    1.70
  25  -3  -8   51.09    1.60
  25   3  -7   13.31    0.64
  25  -3  -7   13.69    0.83
  25  -3  -7   13.43    0.77
  25  -3  -7   14.59    0.67
  25  -3  -6  165.54    4.05
  25  -3  -6  159.52    4.08
  25  -3  -6  163.39    4.02
  25  -3  -6  159.14    4.04
  25  -3  -6  164.53    3.89
  25   3  -6  164.89    3.88
  25  -3  -5  239.36    5.54
  25   3  -5  238.89    5.53
  25  -3  -5  244.60    5.71
  25  -3  -5  248.83    5.74
  25  -3  -5  238.87    5.68
  25  -3  -5  240.03    5.70
  25  -3  -4    1.03    0.34
  25   3  -4    1.18    0.34
  25  -3  -4    1.69    0.45
  25  -3  -4    1.32    0.49
  25  -3  -4    0.75    0.47
  25  -3  -4    0.76    0.51
  25   3  -4    1.49    0.55
  25  -3  -3    0.50    0.33
  25   3  -3    0.21    0.32
  25  -3  -3    0.21    0.44
  25  -3  -3    0.48    0.43
  25  -3  -3    0.44    0.45
  25  -3  -3    0.95    0.44
  25  -3  -2   28.70    1.10
  25  -3  -2   29.20    1.10
  25  -3  -2   28.34    1.05
  25  -3  -2   26.74    1.01
  25   3  -2   28.02    1.02
  25  -3  -2   25.92    0.97
  25   3  -2   26.89    0.97
  25  -3  -1    0.26    0.34
  25   3  -1    0.14    0.34
  25  -3  -1   -0.10    0.42
  25  -3  -1    0.05    0.28
  25   3  -1    0.02    0.26
  25  -3   0    8.43    1.05
  25   3   0    7.52    1.00
  25  -3   0    9.66    0.65
  25  -3   0    9.68    0.60
  25  -3   0    9.87    0.58
  25   3   0    8.31    0.53
  25  -3   0    9.47    0.59
  25   3   0    9.78    0.59
  25  -3   1    9.14    0.63
  25  -3   1   10.20    0.61
  25  -3   1   10.24    0.58
  25   3   1    9.05    0.55
  25  -3   1   10.39    0.63
  25   3   1    9.07    0.62
  25  -3   2    4.68    0.49
  25  -3   2    5.43    0.47
  25  -3   2    4.86    0.43
  25   3   2    4.56    0.41
  25  -3   3    1.62    0.38
  25  -3   3    1.82    0.38
  25  -3   3    1.70    0.32
  25   3   3    1.82    0.31
  25  -3   4   30.53    1.05
  25  -3   4   31.22    1.07
  25   3   4   30.74    1.06
  25  -3   5   17.94    0.88
  25  -3   5   17.83    0.75
  25  -3   5   18.68    0.76
  25   3   5   18.00    0.75
  25  -3   6   18.75    0.85
  25  -3   6   18.45    0.75
  25  -3   6   18.28    0.77
  25  -3   6   19.53    0.76
  25   3   6   20.14    0.77
  25  -3   7   17.42    0.76
  25  -3   7   19.12    0.73
  25   3   7   17.95    0.71
  25  -3   8  109.15    2.57
  25  -3   8  106.15    2.61
  25   3   8  107.68    2.60
  25  -3   9   12.03    0.47
  25  -5 -12   -0.01    0.25
  25  -5 -12    0.22    0.23
  25  -5 -11    1.45    0.35
  25  -5 -11    1.29    0.31
  25  -5 -10   10.28    0.64
  25  -5 -10    9.35    0.57
 -25  -5  10   11.17    0.73
  25  -5  -9    1.50    0.49
 -25  -5   9    1.57    0.51
  25  -5  -9    1.91    0.41
  25  -5  -8    2.53    0.54
 -25  -5   8    3.41    0.65
  25  -5  -8    2.90    0.46
  25  -5  -7   24.78    1.00
  25  -5  -7   25.26    1.03
  25  -5  -6  104.10    2.73
  25  -5  -6  105.64    2.74
  25  -5  -6  102.42    2.74
  25  -5  -5    8.33    0.62
  25  -5  -5    8.47    0.63
  25  -5  -5    9.02    0.65
  25  -5  -4    4.11    0.54
  25  -5  -4    3.24    0.48
  25  -5  -4    2.21    0.51
  25  -5  -4    2.75    0.52
  25  -5  -4    2.67    0.44
  25  -5  -3    2.03    0.52
  25  -5  -3    1.33    0.41
  25  -5  -3    1.16    0.45
  25  -5  -3    0.17    0.41
  25  -5  -3    0.98    0.41
  25  -5  -2   38.90    1.38
  25  -5  -2   39.13    1.32
  25  -5  -2   41.42    1.38
  25  -5  -2   40.32    1.33
  25  -5  -2   39.50    1.35
  25  -5  -1    1.91    0.53
  25  -5  -1    0.92    0.34
  25  -5  -1    1.97    0.44
  25  -5   0   88.74    2.44
  25  -5   0   91.07    2.41
  25  -5   1   58.03    1.79
  25  -5   1   57.01    1.69
  25  -5   2    3.58    0.59
  25  -5   2    3.54    0.46
  25  -5   3    1.31    0.48
  25  -5   3    0.58    0.37
  25  -5   4   35.19    1.22
  25  -5   4   33.57    1.11
  25  -5   5    3.57    0.37
  25  -5   5    3.80    0.41
  25  -5   6   34.04    1.10
  25  -5   6   37.83    1.11
 -25  -5  -7    5.21    0.61
  25  -5   7    5.38    0.38
  25  -5   8    5.28    0.32
  25  -7 -10    0.85    0.24
  25  -7  -9  150.35    3.57
  25  -7  -9  157.14    3.56
  25  -7  -8   23.36    0.86
  25  -7  -8   23.28    0.80
 -25  -7   8   22.34    0.96
  25  -7  -7   12.91    0.67
  25  -7  -7   12.39    0.59
 -25  -7   7   12.53    0.75
  25  -7  -6  120.98    2.94
  25  -7  -6  124.87    2.99
 -25  -7   6  122.97    3.30
  25  -7  -5    0.09    0.31
  25  -7  -5    0.33    0.31
  25  -7  -4    6.45    0.51
  25  -7  -4    6.71    0.52
  25  -7  -4    6.48    0.45
  25  -7  -3   42.48    1.34
  25  -7  -3   42.20    1.34
  25  -7  -3   44.14    1.31
  25  -7  -2    2.90    0.39
  25  -7  -2    2.54    0.44
  25  -7  -2    2.92    0.41
  25  -7  -1    0.74    0.31
  25  -7  -1    0.35    0.37
  25  -7  -1    0.64    0.36
  25  -7   0    5.46    0.40
  25  -7   0    5.52    0.49
 -25  -7   0    5.28    0.62
  25  -7   0    5.99    0.48
 -25  -7  -1   -0.07    0.45
  25  -7   1    0.57    0.31
  25  -7   2   30.53    1.01
 -25  -7  -2   28.22    1.26
  25  -7   2   30.51    0.99
  25  -7   3    3.78    0.38
 -25  -7  -3    4.06    0.57
  25  -7   3    5.10    0.40
  25  -7   4    3.98    0.34
 -25  -7  -4    4.74    0.56
  25  -7   4    4.41    0.35
  25  -7   5    0.37    0.21
 -25  -7  -5    0.29    0.35
  25  -7   5    0.21    0.23
  25  -7   6    0.33    0.19
  25  -9  -4   10.81    0.42
  25  -9  -1    1.67    0.22
  25  -9   0    2.65    0.23
  26   0 -15    0.32    0.16
  26   0 -14   36.01    1.02
  26   0 -13    0.12    0.27
  26   0 -12    0.21    0.30
  26   0 -11   -0.04    0.32
  26   0 -10   52.20    1.56
  26   0 -10   53.07    1.72
  26   0  -9    0.48    0.54
  26   0  -9    0.15    0.34
  26   0  -8    9.34    0.60
  26   0  -8    9.49    0.78
  26   0  -7    0.34    0.36
  26   0  -6  510.56   11.14
  26   0  -6  502.58   11.30
  26   0  -6  507.21   11.29
  26   0  -6  485.15   11.27
  26   0  -5    1.04    0.51
  26   0  -5    1.09    0.38
  26   0  -5    1.10    0.56
  26   0  -5    0.74    0.57
  26   0  -4  826.72   17.65
  26   0  -4  809.55   17.79
  26   0  -4  815.28   17.75
  26   0  -4  793.66   17.75
  26   0  -4  813.74   18.94
  26   0  -4  796.71   17.76
  26   0  -3   -0.02    0.34
  26   0  -3    0.08    0.50
  26   0  -3    0.31    0.42
  26   0  -3   -0.05    0.43
  26   0  -3    0.41    0.59
  26   0  -3   -0.08    0.32
  26   0  -2  184.14    4.49
  26   0  -2  180.80    4.43
  26   0  -2  186.84    4.49
  26   0  -2  192.72    4.43
  26   0  -1    0.06    0.36
  26   0  -1   -0.43    0.59
  26   0  -1   -0.23    0.45
  26   0  -1   -0.23    0.38
  26   0  -1    0.19    0.29
  26   0   0    0.72    0.39
  26   0   0    0.53    0.60
  26   0   0    0.31    0.42
  26   0   0    0.22    0.35
  26   0   0    0.39    0.31
  26   0   1    0.56    0.42
  26   0   1   -0.32    0.53
  26   0   1    0.24    0.28
  26   0   2  105.24    2.71
  26   0   2  101.49    2.72
  26   0   3    0.24    0.31
  26   0   4   24.82    0.96
  26   0   5   -0.05    0.28
  26   0   6   81.53    2.21
  26   0   7    0.28    0.25
  26   0   8   70.12    1.89
  26   0   9   -0.21    0.21
  26   0  10    7.37    0.36
  26  -2 -14    2.20    0.23
  26   2 -14    1.99    0.23
  26  -2 -13   32.73    0.97
  26   2 -13   33.91    0.98
  26  -2 -12   16.74    0.64
  26   2 -12   14.88    0.64
  26  -2 -12   15.35    0.75
  26  -2 -11   13.17    0.62
  26   2 -11   13.58    0.63
  26  -2 -11   13.46    0.79
  26  -2 -11   12.73    0.62
  26  -2 -10    1.04    0.52
  26  -2 -10    0.85    0.32
  26   2 -10    0.91    0.32
  26  -2 -10    0.93    0.37
  26  -2  -9    2.29    0.57
  26  -2  -9    2.05    0.35
  26   2  -9    2.48    0.39
  26  -2  -9    2.27    0.44
 -26  -2   9    2.28    0.51
  26  -2  -8   49.91    1.47
  26   2  -8   50.09    1.48
  26  -2  -8   49.86    1.64
  26  -2  -8   46.46    1.64
  26  -2  -8   49.93    1.54
  26  -2  -7   10.32    0.59
  26   2  -7    9.06    0.58
  26  -2  -7    8.75    0.74
  26  -2  -7   10.38    0.67
  26  -2  -7   10.97    0.81
  26  -2  -6    0.22    0.55
  26  -2  -6    0.51    0.52
  26  -2  -6    0.45    0.33
  26   2  -6    0.42    0.34
  26  -2  -6    0.78    0.55
  26  -2  -6    0.69    0.43
  26  -2  -5   24.88    0.94
  26   2  -5   26.12    0.95
  26  -2  -5   26.77    1.10
  26  -2  -5   25.76    1.10
  26  -2  -5   26.28    1.05
  26  -2  -5   24.95    1.08
  26  -2  -4  257.55    5.75
  26   2  -4  250.75    5.74
  26  -2  -4  241.63    5.75
  26  -2  -4  252.73    5.88
  26  -2  -4  253.54    5.87
  26  -2  -4  249.03    5.84
  26  -2  -4  241.39    6.83
  26   2  -4  227.89    6.76
  26   2  -3    5.60    0.48
  26  -2  -3    6.32    0.61
  26  -2  -3    5.15    0.56
  26  -2  -3    5.74    0.59
  26  -2  -3    4.85    0.82
  26   2  -3    7.05    0.89
  26  -2  -3    5.47    0.49
  26   2  -3    4.84    0.49
  26  -2  -3    4.73    0.49
  26  -2  -2    3.09    0.43
  26   2  -2    2.48    0.41
  26  -2  -2    3.73    0.54
  26  -2  -2    3.15    0.48
  26  -2  -2    1.90    0.46
  26  -2  -2    2.38    0.40
  26   2  -2    2.79    0.40
  26  -2  -1  100.09    3.97
  26  -2  -1  106.79    2.77
  26  -2  -1  108.39    2.74
  26  -2  -1  107.27    2.77
  26   2  -1  105.38    2.76
  26  -2  -1  108.67    2.73
  26   2  -1  104.58    2.71
  26  -2   0   19.90    1.60
  26   2   0   20.50    1.61
  26  -2   0   20.62    0.90
  26  -2   0   21.47    0.87
  26  -2   0   20.94    0.88
  26   2   0   21.63    0.88
  26  -2   0   21.56    0.91
  26   2   0   21.01    0.90
  26  -2   1   26.40    1.03
  26  -2   1   27.34    0.99
  26  -2   1   25.26    0.99
  26   2   1   26.06    0.99
  26  -2   1   26.03    1.03
  26   2   1   27.90    1.05
  26  -2   2   55.76    1.64
  26  -2   2   58.10    1.65
  26  -2   2   57.17    1.68
  26   2   2   58.79    1.68
  26  -2   2   53.13    1.69
  26   2   2   56.70    1.70
  26  -2   3  208.14    4.85
  26  -2   3  206.94    4.92
  26   2   3  207.07    4.92
  26  -2   4   -0.06    0.29
  26  -2   4   -0.07    0.26
  26   2   4    0.30    0.26
  26  -2   5   15.73    0.69
  26  -2   5   17.81    0.77
  26   2   5   17.80    0.76
  26  -2   6    8.03    0.48
  26  -2   6    9.02    0.52
  26   2   6    8.32    0.52
  26  -2   7   23.19    0.89
  26  -2   7   23.11    0.77
  26  -2   7   23.81    0.86
  26   2   7   23.87    0.86
  26  -2   8   16.22    0.65
  26   2   8   15.79    0.64
  26  -2   9   61.67    1.61
  26   2   9   63.48    1.61
  26  -4 -12    4.08    0.40
  26  -4 -12    3.86    0.34
  26  -4 -11    0.37    0.38
  26  -4 -11    0.30    0.31
 -26  -4  11    0.03    0.33
  26  -4 -10   22.95    0.95
  26  -4 -10   22.07    0.87
 -26  -4  10   20.38    1.02
  26  -4  -9   32.29    1.00
  26  -4  -9   35.44    1.28
  26  -4  -9   35.63    1.20
 -26  -4   9   35.42    1.44
  26  -4  -8   33.23    1.00
  26  -4  -8   30.91    1.16
  26  -4  -8   31.70    1.24
  26  -4  -8   29.79    1.15
  26  -4  -7   41.21    1.39
  26  -4  -7   39.00    1.35
  26  -4  -7   41.44    1.43
  26  -4  -6   90.18    2.48
  26  -4  -6   90.56    2.53
  26  -4  -6   91.17    2.49
  26  -4  -5   40.98    1.29
  26  -4  -5   41.06    1.42
  26  -4  -5   41.03    1.39
  26  -4  -5   39.28    1.41
  26  -4  -4    3.53    0.52
  26  -4  -4    2.87    0.52
  26  -4  -4    2.24    0.50
  26  -4  -4    3.25    0.48
  26  -4  -3    6.61    0.61
  26  -4  -3    6.80    0.64
  26  -4  -3    7.29    0.60
  26  -4  -3    7.36    0.63
  26  -4  -2  178.37    4.37
  26  -4  -2  180.01    4.35
  26  -4  -1  417.34    9.45
  26  -4  -1  425.87    9.43
  26  -4  -1  425.94    9.39
  26  -4  -1  401.32    9.32
  26  -4   0    0.03    0.48
  26  -4   0   -0.15    0.41
  26  -4   0    0.26    0.37
  26  -4   0    0.09    0.27
  26  -4   1    0.60    0.41
  26  -4   1    1.19    0.29
  26  -4   2    6.43    0.67
  26  -4   2    6.88    0.54
  26  -4   2    6.99    0.53
  26  -4   2    6.42    0.45
  26  -4   3    6.99    0.63
  26  -4   3    6.09    0.50
  26  -4   3    7.44    0.52
  26  -4   3    6.71    0.45
  26  -4   4    0.80    0.48
  26  -4   4    0.26    0.31
  26  -4   4    1.01    0.35
  26  -4   4    1.06    0.23
  26  -4   5    1.67    0.46
  26  -4   5    0.92    0.33
  26  -4   5    0.90    0.25
  26  -4   6   10.86    0.60
  26  -4   6   11.58    0.56
  26  -4   7    7.89    0.46
  26  -4   7    8.73    0.45
  26  -4   8    0.72    0.21
  26  -6 -11   24.14    0.77
  26  -6 -11   28.28    0.80
  26  -6 -10   34.06    1.04
  26  -6 -10   32.24    1.00
 -26  -6  10   33.51    1.15
  26  -6  -9  130.94    3.21
  26  -6  -9  132.13    3.17
 -26  -6   9  133.94    3.42
  26  -6  -8   43.30    1.37
 -26  -6   8   41.66    1.53
  26  -6  -7   53.40    1.55
  26  -6  -7   57.46    1.69
  26  -6  -7   56.74    1.61
 -26  -6   7   54.37    1.89
  26  -6  -6    0.51    0.38
  26  -6  -6    0.73    0.41
  26  -6  -6    0.54    0.37
  26  -6  -5    8.58    0.60
  26  -6  -5    7.55    0.55
  26  -6  -5    7.96    0.58
  26  -6  -4   66.93    1.93
  26  -6  -4   67.96    1.89
  26  -6  -4   68.83    1.91
  26  -6  -3    6.22    0.55
  26  -6  -3    6.82    0.58
  26  -6  -3    6.11    0.56
  26  -6  -2   14.89    0.70
  26  -6  -2   14.75    0.77
  26  -6  -2   14.20    0.75
  26  -6  -1  123.61    3.16
  26  -6  -1  124.69    3.15
  26  -6  -1  123.41    3.11
  26  -6   0   34.94    1.18
  26  -6   1    1.28    0.52
  26  -6   1    0.61    0.38
  26  -6   1    1.10    0.35
  26  -6   2   36.82    1.23
  26  -6   2   34.40    1.15
  26  -6   2   33.31    1.13
  26  -6   3   17.33    0.74
  26  -6   3   16.89    0.73
  26  -6   4    0.02    0.28
  26  -6   4    0.18    0.27
  26  -6   5    8.76    0.43
 -26  -6  -6   10.10    0.67
  26  -6   7    7.95    0.36
  26  -8  -8    2.51    0.24
  26  -8  -7    0.68    0.25
  26  -8  -5    0.26    0.21
  26  -8  -5   -0.07    0.28
  26  -8  -4    8.87    0.44
  26  -8  -3   46.47    1.28
  26  -8  -2    5.96    0.42
  26  -8  -1   15.53    0.53
  26  -8  -1    0.01    0.09
  26  -8   0    1.43    0.30
  26  -8   0    0.78    0.24
  26  -8   1   19.92    0.64
  26  -8   2    7.35    0.39
  26  -8   2    7.72    0.36
  26  -8   3    1.14    0.21
  26  -8   3    1.05    0.20
  27  -1 -14    0.36    0.20
  27   1 -14    0.01    0.20
  27  -1 -13    4.16    0.35
  27   1 -13    4.33    0.35
  27  -1 -12    0.16    0.27
  27   1 -12   -0.03    0.27
  27  -1 -11   11.67    0.60
  27   1 -11   12.13    0.61
  27  -1 -11   12.51    0.75
  27  -1 -10    9.12    0.56
  27   1 -10    9.15    0.57
  27  -1 -10    9.53    0.72
  27  -1  -9    4.18    0.64
  27  -1  -9    3.33    0.41
  27   1  -9    3.58    0.43
  27  -1  -8   30.81    1.07
  27   1  -8   29.39    1.06
  27  -1  -8   29.65    1.24
  27  -1  -7   31.06    1.07
  27   1  -7   28.97    1.05
  27  -1  -7   30.34    1.26
  27   1  -7   28.68    1.24
  27  -1  -7   30.43    1.25
  27  -1  -6   49.26    1.68
  27   1  -6   50.17    1.66
  27  -1  -6   45.30    1.61
  27  -1  -6   50.52    1.50
  27   1  -6   50.02    1.50
  27  -1  -5  675.32   14.89
  27   1  -5  697.34   14.90
  27  -1  -5  672.55   15.05
  27   1  -5  668.37   15.03
  27  -1  -5  686.71   15.04
  27  -1  -5  668.23   15.03
  27  -1  -4  153.94    3.69
  27   1  -4  151.76    3.68
  27   1  -4  150.87    3.79
  27  -1  -4  152.45    3.78
  27   1  -4  148.76    3.76
  27  -1  -4  148.77    3.78
  27  -1  -3   70.64    1.92
  27   1  -3   69.85    1.92
  27   1  -3   68.71    2.03
  27  -1  -3   67.05    2.01
  27   1  -3   67.75    1.97
  27  -1  -3   70.01    1.98
  27   1  -3   67.12    1.96
  27  -1  -3   67.42    1.98
  27  -1  -3   67.76    2.80
  27   1  -3   63.24    2.73
  27  -1  -3   71.07    2.01
  27   1  -3   68.56    2.01
  27   1  -2   54.06    1.68
  27  -1  -2   54.49    1.67
  27  -1  -2   53.49    1.60
  27   1  -2   52.61    1.59
  27  -1  -2   53.13    1.64
  27  -1  -2   52.22    1.64
  27   1  -2   52.93    1.64
  27  -1  -2   54.54    1.60
  27   1  -2   52.30    1.58
  27  -1  -1  157.19    5.40
  27   1  -1  154.69    5.37
  27   1  -1  159.18    3.99
  27  -1  -1  167.16    4.01
  27  -1  -1  161.74    3.97
  27  -1  -1  159.18    4.01
  27   1  -1  168.94    4.03
  27  -1  -1  165.55    3.97
  27   1  -1  168.25    3.98
  27  -1   0   46.15    1.45
  27  -1   0   42.66    1.41
  27  -1   0   44.45    1.45
  27   1   0   46.00    1.47
  27  -1   0   46.23    1.46
  27   1   0   49.06    1.48
  27  -1   1   80.64    2.16
  27  -1   1   78.68    2.12
  27  -1   1   79.64    2.20
  27   1   1   77.36    2.20
  27  -1   1   80.11    2.20
  27   1   1   77.64    2.19
  27  -1   2   11.53    0.62
  27  -1   2   11.18    0.64
  27   1   2   11.34    0.65
  27  -1   2   10.62    0.70
  27   1   2   11.96    0.73
  27  -1   3   17.50    0.74
  27  -1   3   17.16    0.79
  27   1   3   17.91    0.80
  27  -1   4   13.28    0.61
  27  -1   4   12.91    0.68
  27   1   4   12.93    0.67
  27  -1   5   40.46    1.31
  27   1   5   41.38    1.33
  27  -1   6    0.24    0.27
  27   1   6    0.24    0.27
  27  -1   7   43.71    1.32
  27   1   7   44.02    1.33
  27  -1   8   25.66    0.87
  27   1   8   25.86    0.87
  27  -1   9    7.99    0.40
  27   1   9    8.69    0.42
  27  -3 -13   11.84    0.42
  27   3 -13   12.36    0.43
  27  -3 -12   11.25    0.59
  27  -3 -12   10.71    0.46
  27   3 -12   11.10    0.47
  27  -3 -11    1.23    0.46
  27  -3 -11    1.12    0.26
  27   3 -11    0.83    0.26
  27  -3 -11    1.17    0.32
  27  -3 -10    3.87    0.46
  27  -3 -10    4.52    0.56
 -27  -3  10    3.73    0.52
  27  -3 -10    3.24    0.35
  27   3 -10    3.69    0.35
  27  -3  -9    4.57    0.51
  27  -3  -9    4.62    0.60
 -27  -3   9    4.81    0.61
  27  -3  -9    4.41    0.40
  27   3  -9    4.51    0.41
  27  -3  -8   78.31    2.28
  27  -3  -8   86.74    2.39
  27  -3  -8   82.46    2.26
  27  -3  -8   84.02    2.15
  27   3  -8   79.61    2.12
  27  -3  -7   52.45    1.48
  27   3  -7   49.06    1.45
  27  -3  -7   50.41    1.66
  27  -3  -7   50.90    1.61
  27  -3  -7   52.75    1.68
  27  -3  -6    0.78    0.33
  27   3  -6    1.31    0.34
  27  -3  -6    1.57    0.54
  27  -3  -6    1.18    0.51
  27  -3  -6    2.46    0.59
  27  -3  -6    1.24    0.42
  27  -3  -5    0.71    0.32
  27   3  -5    0.84    0.34
  27  -3  -5    1.78    0.51
  27  -3  -5    0.84    0.50
  27  -3  -5    1.80    0.52
  27  -3  -5    1.48    0.47
  27  -3  -4   63.18    1.81
  27  -3  -4   59.58    1.89
  27  -3  -4   63.81    1.89
  27  -3  -4   61.44    1.90
  27  -3  -4   62.09    1.75
  27   3  -4   64.74    1.75
  27  -3  -3    2.02    0.37
  27   3  -3    2.05    0.38
  27  -3  -3    2.12    0.49
  27  -3  -3    2.02    0.49
  27  -3  -3    1.29    0.48
  27  -3  -2    9.73    0.70
  27  -3  -2   11.16    0.72
  27  -3  -2   10.73    0.68
  27  -3  -2   10.76    0.63
  27   3  -2   10.13    0.61
  27  -3  -2    9.88    0.60
  27   3  -2   10.18    0.60
  27  -3  -1  194.22    4.57
  27  -3  -1  188.07    4.53
  27  -3  -1  188.91    4.51
  27  -3  -1  186.28    4.50
  27   3  -1  181.58    4.48
  27  -3  -1  181.70    4.43
  27   3  -1  189.84    4.44
  27  -3   0    0.58    0.41
  27   3   0    0.13    0.37
  27  -3   0    0.30    0.41
  27  -3   0    0.21    0.37
  27  -3   0    0.12    0.29
  27   3   0    0.02    0.28
  27  -3   1   19.60    0.87
  27  -3   1   19.53    0.85
  27  -3   1   20.35    0.85
  27   3   1   20.93    0.84
  27  -3   1   20.06    0.86
  27   3   1   18.58    0.85
  27  -3   2   11.97    0.67
  27  -3   2   11.82    0.65
  27  -3   2   11.14    0.61
  27   3   2   10.57    0.60
  27  -3   3   34.05    1.12
  27  -3   3   32.22    1.10
  27  -3   3   31.73    1.11
  27   3   3   31.84    1.10
  27  -3   4   29.58    1.14
  27  -3   4   29.39    1.02
  27  -3   4   28.83    1.01
  27   3   4   27.55    0.99
  27  -3   5    9.90    0.65
  27  -3   5    9.50    0.54
  27  -3   5   10.75    0.56
  27   3   5   10.29    0.53
  27  -3   6    0.49    0.38
  27  -3   6    0.39    0.28
  27  -3   6    0.39    0.22
  27   3   6    0.28    0.21
  27  -3   7   48.80    1.39
  27  -3   7   52.60    1.36
  27  -3   7   49.97    1.38
  27   3   7   50.05    1.37
  27  -3   8   -0.04    0.07
  27  -3   8    9.20    0.37
  27  -5 -12    4.27    0.29
  27  -5 -11   32.87    1.02
  27  -5 -11   33.78    1.00
  27  -5 -10    6.97    0.51
  27  -5 -10    7.08    0.48
  27  -5  -9    6.12    0.54
  27  -5  -9    5.97    0.48
 -27  -5   9    6.26    0.62
  27  -5  -8    8.78    0.58
  27  -5  -8    8.79    0.66
  27  -5  -8    7.81    0.57
 -27  -5   8    8.96    0.78
  27  -5  -7   45.37    1.43
  27  -5  -6   40.92    1.37
  27  -5  -6   41.85    1.43
  27  -5  -6   41.92    1.36
  27  -5  -6   41.78    1.39
  27  -5  -5    1.29    0.47
  27  -5  -5    1.63    0.49
  27  -5  -5    0.96    0.41
  27  -5  -4    0.43    0.43
  27  -5  -4   -0.15    0.43
  27  -5  -4    0.63    0.41
  27  -5  -3    4.37    0.56
  27  -5  -3    4.27    0.55
  27  -5  -2  125.67    3.22
  27  -5  -2  126.33    3.23
  27  -5  -2  125.30    3.21
  27  -5  -1    2.77    0.52
  27  -5  -1    1.70    0.44
  27  -5   0   62.48    1.90
  27  -5   0   63.12    1.85
  27  -5   0   65.54    1.85
  27  -5   1   16.85    0.89
  27  -5   1   15.49    0.78
  27  -5   1   16.83    0.78
  27  -5   2    0.63    0.49
  27  -5   2   -0.30    0.34
  27  -5   2    0.23    0.34
  27  -5   3    3.26    0.53
  27  -5   3    3.09    0.41
  27  -5   4    1.08    0.44
  27  -5   4    0.88    0.31
  27  -5   4    0.99    0.33
  27  -5   5   23.20    0.87
  27  -5   5   25.49    0.85
 -27  -5  -6   42.73    1.55
  27  -5   6   42.07    1.18
  27  -5   7    3.94    0.29
  27  -7  -9   16.28    0.59
  27  -7  -8   16.24    0.65
  27  -7  -8   16.53    0.61
  27  -7  -7    1.06    0.28
 -27  -7   7    0.08    0.32
  27  -7  -6    0.69    0.31
  27  -7  -6    0.58    0.35
 -27  -7   6    1.50    0.40
  27  -7  -5    0.46    0.32
  27  -7  -5   -0.09    0.35
 -27  -7   5    0.12    0.39
  27  -7  -4    1.16    0.36
  27  -7  -4    1.62    0.34
  27  -7  -3    1.58    0.38
  27  -7  -3    1.58    0.36
  27  -7  -2   54.70    1.57
  27  -7  -2   55.36    1.54
  27  -7  -1   14.54    0.68
  27  -7  -1   13.11    0.63
 -27  -7   0   13.36    0.78
  27  -7   0   16.30    0.67
  27  -7   1    3.85    0.40
 -27  -7  -1    3.54    0.52
  27  -7   1    3.54    0.38
  27  -7   2   59.31    1.57
 -27  -7  -2   57.71    1.81
  27  -7   2   59.11    1.57
  27  -7   3   28.11    0.87
 -27  -7  -3   26.56    1.08
  27  -7   3   29.22    0.88
  27  -7   4   66.27    1.68
  27  -7   4   73.61    1.73
  27  -7   5    1.64    0.22
  28   0 -14   71.62    1.73
  28   0 -13    0.28    0.24
  28   0 -12   57.79    1.56
  28   0 -11    0.14    0.31
  28   0 -10   21.28    0.85
  28   0  -9   -0.21    0.51
  28   0  -9   -0.08    0.34
  28   0  -8   15.87    0.75
  28   0  -7    0.45    0.55
  28   0  -7    0.43    0.36
  28   0  -6    9.40    0.74
  28   0  -6    8.72    0.59
  28   0  -5   -0.28    0.36
  28   0  -5    0.22    0.51
  28   0  -5    0.52    0.55
  28   0  -4  234.48    5.56
  28   0  -4  239.62    5.72
  28   0  -4  245.60    5.67
  28   0  -4  238.74    5.67
  28   0  -3    0.07    0.38
  28   0  -3    0.87    0.55
  28   0  -3   -0.20    0.46
  28   0  -3    0.65    0.49
  28   0  -3    0.55    0.35
  28   0  -2  183.15    4.55
  28   0  -2  185.03    4.49
  28   0  -2  185.62    4.55
  28   0  -2  194.10    4.49
  28   0  -1    0.59    0.40
  28   0  -1    1.17    0.49
  28   0  -1   -0.09    0.42
  28   0  -1   -0.05    0.34
  28   0   0   62.47    1.86
  28   0   0   64.07    1.81
  28   0   0   64.33    1.89
  28   0   0   67.43    1.90
  28   0   1    0.22    0.43
  28   0   1   -0.05    0.32
  28   0   2    4.86    0.58
  28   0   2    3.59    0.44
  28   0   3   -0.17    0.31
  28   0   4   25.60    0.98
  28   0   5   -0.18    0.29
  28   0   6   47.45    1.43
  28   0   7    0.26    0.24
  28   0   8    0.70    0.23
  28   0   9    0.22    0.16
  28  -2 -14   10.72    0.37
  28   2 -14   10.57    0.37
  28  -2 -13    2.85    0.26
  28   2 -13    2.81    0.27
  28   2 -12   22.77    0.76
  28  -2 -12   22.13    0.76
  28  -2 -11   11.13    0.54
  28   2 -11   11.28    0.56
  28  -2 -11   12.12    0.69
  28  -2 -10    9.69    0.54
  28   2 -10    8.54    0.53
  28  -2 -10    9.35    0.71
  28  -2  -9    5.71    0.45
  28   2  -9    5.73    0.47
  28  -2  -9    5.52    0.65
  28  -2  -8    4.58    0.62
  28  -2  -8    4.31    0.52
  28  -2  -8    3.26    0.40
  28   2  -8    3.45    0.42
  28  -2  -7    8.11    0.73
  28  -2  -7    7.48    0.68
  28  -2  -7    7.16    0.59
  28  -2  -7    8.23    0.75
  28  -2  -7    7.34    0.53
  28   2  -7    7.13    0.52
  28  -2  -6    1.50    0.36
  28   2  -6    1.00    0.34
  28  -2  -6    2.99    0.60
  28  -2  -6    1.86    0.54
  28  -2  -6    2.74    0.61
  28  -2  -5    5.54    0.49
  28   2  -5    4.61    0.45
  28  -2  -5    4.20    0.67
  28  -2  -5    4.74    0.62
  28   2  -4   77.29    2.05
  28  -2  -4   70.66    2.03
  28  -2  -4   76.71    2.15
  28  -2  -4   73.68    2.04
  28  -2  -3   20.33    0.95
  28  -2  -3   18.89    0.89
  28  -2  -3   19.69    0.93
  28  -2  -3   20.18    0.89
  28   2  -3   20.76    0.90
  28  -2  -3   18.61    0.84
  28   2  -3   18.64    0.82
  28  -2  -2    5.16    0.58
  28  -2  -2    3.77    0.48
  28  -2  -2    4.61    0.55
  28   2  -2    4.62    0.47
  28  -2  -2    3.82    0.46
  28  -2  -2    4.54    0.50
  28   2  -2    4.05    0.47
  28  -2  -1    3.74    0.48
  28   2  -1    3.16    0.48
  28  -2  -1    4.09    0.54
  28  -2  -1    3.78    0.51
  28   2  -1    3.70    0.45
  28  -2  -1    3.48    0.45
  28  -2   0  126.72    3.19
  28  -2   0  119.75    3.15
  28  -2   0  127.68    3.21
  28   2   0  125.34    3.19
  28  -2   0  126.44    3.17
  28   2   0  125.82    3.18
  28  -2   1   17.88    0.84
  28  -2   1   17.56    0.81
  28  -2   1   20.73    0.86
  28   2   1   18.06    0.82
  28  -2   1   17.49    0.86
  28   2   1   19.64    0.87
  28  -2   2   58.15    1.66
  28  -2   2   55.21    1.64
  28  -2   2   57.30    1.70
  28   2   2   55.45    1.69
  28  -2   3    2.83    0.40
  28  -2   3    2.77    0.38
  28   2   3    2.83    0.38
  28  -2   4    3.30    0.40
  28  -2   4    3.76    0.40
  28   2   4    3.38    0.38
  28  -2   5    0.17    0.27
  28  -2   5    0.17    0.25
  28   2   5   -0.13    0.24
  28  -2   6    1.53    0.42
  28  -2   6    1.84    0.28
  28  -2   6    1.68    0.30
  28   2   6    1.71    0.29
  28  -2   7   17.65    0.71
  28  -2   7   16.37    0.67
  28   2   7   18.25    0.69
  28  -2   8   24.79    0.79
  28   2   8   24.78    0.79
  28  -4 -12   33.06    0.97
  28  -4 -11    5.56    0.47
 -28  -4  11    3.81    0.42
  28  -4 -10    8.85    0.61
  28  -4 -10    7.81    0.52
 -28  -4  10    7.86    0.61
  28  -4  -9   41.74    1.36
  28  -4  -9   37.73    1.26
 -28  -4   9   39.98    1.50
  28  -4  -8    2.15    0.29
  28  -4  -8    2.97    0.51
  28  -4  -8    2.49    0.53
  28  -4  -8    2.58    0.45
 -28  -4   8    3.27    0.59
  28  -4  -7    0.70    0.27
  28  -4  -7    1.25    0.52
  28  -4  -7    1.78    0.52
  28  -4  -7    1.08    0.41
  28  -4  -6   13.11    0.81
  28  -4  -6   13.78    0.81
  28  -4  -6   12.67    0.59
  28  -4  -5   45.65    1.40
  28  -4  -5   46.54    1.54
  28  -4  -5   47.60    1.56
  28  -4  -5   47.24    1.52
  28  -4  -5   49.21    1.58
  28  -4  -5   45.76    1.34
  28  -4  -4   47.71    1.50
  28  -4  -4   49.25    1.59
  28  -4  -4   47.67    1.57
  28  -4  -4   50.64    1.61
  28  -4  -3   25.33    1.03
  28  -4  -3   27.01    1.08
  28  -4  -3   24.61    1.03
  28  -4  -3   25.49    1.08
  28  -4  -2   57.63    1.75
  28  -4  -2   55.27    1.68
  28  -4  -2   57.87    1.75
  28  -4  -1   18.50    0.89
  28  -4  -1   17.81    0.85
  28  -4  -1   17.02    0.83
  28  -4  -1   15.49    0.71
  28  -4   0   33.96    1.26
  28  -4   0   33.78    1.20
  28  -4   0   32.17    1.11
  28  -4   1  111.98    2.86
  28  -4   1  112.39    2.86
  28  -4   1  108.57    2.78
  28  -4   2   88.89    2.42
  28  -4   2   87.44    2.31
  28  -4   2   87.65    2.32
  28  -4   2   85.46    2.26
  28  -4   3   12.49    0.76
  28  -4   3   11.86    0.62
  28  -4   3   11.91    0.63
  28  -4   3   10.47    0.54
  28  -4   4   28.24    1.06
  28  -4   4   26.72    0.90
  28  -4   4   26.82    0.95
  28  -4   5    0.66    0.38
  28  -4   5    0.47    0.29
  28  -4   6   22.03    0.80
  28  -4   6   22.52    0.76
 -28  -4  -7    8.28    0.64
  28  -4   7    8.57    0.40
  28  -6 -10   98.84    2.37
  28  -6  -9   32.35    1.01
  28  -6  -9   30.24    0.95
 -28  -6   9   30.71    1.12
  28  -6  -8   43.17    1.31
 -28  -6   8   42.78    1.47
  28  -6  -7    8.95    0.53
  28  -6  -7    9.76    0.55
 -28  -6   7    9.79    0.72
  28  -6  -6   11.24    0.63
  28  -6  -6   11.89    0.68
  28  -6  -6   11.56    0.61
  28  -6  -5    0.97    0.41
  28  -6  -5    0.45    0.41
  28  -6  -5    1.52    0.42
  28  -6  -4   66.41    1.87
  28  -6  -4   67.09    1.87
  28  -6  -4   65.45    1.84
  28  -6  -3    7.84    0.59
  28  -6  -3    7.51    0.57
  28  -6  -2   77.99    2.09
  28  -6  -2   72.80    2.01
  28  -6  -2   77.39    2.07
  28  -6  -1    7.85    0.49
  28  -6  -1    7.56    0.57
  28  -6   0    0.67    0.37
  28  -6   0    0.29    0.38
  28  -6   1   10.77    0.59
  28  -6   1   10.73    0.59
  28  -6   2    3.73    0.40
  28  -6   2    3.78    0.40
  28  -6   3   31.37    0.99
  28  -6   3   32.85    1.02
  28  -6   4    6.30    0.38
 -28  -6  -4    7.47    0.66
  28  -6   4    7.43    0.42
  28  -6   6    1.00    0.20
  28  -8  -6   40.12    1.06
  28  -8  -5    0.24    0.21
  28  -8  -4    2.61    0.26
  28  -8  -4    2.32    0.26
  28  -8  -3    2.71    0.29
  28  -8  -3    2.15    0.24
  28  -8  -2   27.09    0.82
  28  -8  -1   82.54    2.00
  28  -8   0    1.11    0.24
  29  -1 -14   24.40    0.68
  29   1 -14   24.44    0.68
  29  -1 -13    0.69    0.22
  29   1 -13    0.45    0.22
  29   1 -12    4.75    0.38
  29  -1 -12    4.75    0.37
  29  -1 -11   25.49    0.87
  29   1 -11   24.58    0.87
  29  -1 -10    2.16    0.56
  29  -1 -10    1.38    0.32
  29   1 -10    1.59    0.34
  29  -1  -9   14.06    0.68
  29   1  -9   14.20    0.68
  29  -1  -9   13.05    0.84
  29  -1  -8   34.82    1.16
  29   1  -8   34.22    1.16
  29  -1  -7   66.65    2.06
  29  -1  -7   68.54    1.90
  29   1  -7   67.77    1.90
  29  -1  -6   42.47    1.35
  29   1  -6   40.94    1.35
  29  -1  -6   46.37    1.56
  29  -1  -6   43.49    1.52
  29  -1  -6   44.35    1.56
  29  -1  -5  240.33    5.64
  29   1  -5  245.30    5.63
  29  -1  -5  243.70    5.76
  29  -1  -5  238.83    5.77
  29  -1  -4   -0.09    0.36
  29   1  -4   -0.02    0.36
  29  -1  -4    1.15    0.58
  29  -1  -4    1.02    0.50
  29  -1  -4    0.76    0.52
  29  -1  -3  116.62    3.05
  29  -1  -3  112.59    2.95
  29   1  -3  112.47    2.94
  29  -1  -3  111.53    2.98
  29  -1  -3  115.08    3.02
  29   1  -3  113.09    3.01
  29  -1  -3  118.77    2.93
  29   1  -3  114.57    2.93
  29  -1  -2    0.35    0.39
  29   1  -2    0.55    0.38
  29  -1  -2    0.91    0.52
  29   1  -2    0.38    0.41
  29  -1  -2    0.18    0.43
  29  -1  -2    0.39    0.35
  29   1  -2   -0.06    0.34
  29  -1  -1   33.74    1.27
  29  -1  -1   33.90    1.23
  29  -1  -1   37.15    1.28
  29   1  -1   35.49    1.27
  29  -1  -1   36.01    1.24
  29   1  -1   35.48    1.24
  29  -1   0   61.46    1.82
  29  -1   0   60.27    1.78
  29  -1   0   61.59    1.83
  29   1   0   60.83    1.83
  29  -1   0   60.66    1.82
  29   1   0   59.91    1.80
  29  -1   1  106.82    2.75
  29  -1   1  104.33    2.73
  29  -1   1  111.66    2.84
  29   1   1  110.35    2.84
  29  -1   1  101.18    2.79
  29   1   1  106.94    2.81
  29  -1   2    4.96    0.57
  29  -1   2    4.91    0.46
  29  -1   2    4.81    0.48
  29   1   2    5.17    0.48
  29   1   2    5.50    0.58
  29  -1   3  182.52    4.31
  29  -1   3  180.74    4.43
  29   1   3  188.25    4.44
  29  -1   4   15.91    0.75
  29   1   4   15.92    0.73
  29  -1   5   41.33    1.31
  29   1   5   42.15    1.31
  29  -1   6    6.08    0.43
  29   1   6    6.19    0.44
  29  -1   7    5.40    0.43
  29  -1   7    5.22    0.38
  29   1   7    5.86    0.39
  29  -1   8    9.63    0.45
  29   1   8    9.81    0.45
  29  -3 -12    2.42    0.22
  29   3 -12    2.15    0.23
  29  -3 -11    0.42    0.21
  29   3 -11    0.12    0.22
  29  -3 -11    0.84    0.41
  29  -3 -10    6.03    0.39
  29   3 -10    6.17    0.40
  29  -3 -10    6.14    0.57
  29  -3  -9   13.87    0.60
  29   3  -9   14.59    0.61
  29  -3  -9   14.76    0.81
 -29  -3   9   15.00    0.86
  29  -3  -8    0.74    0.30
  29   3  -8    0.67    0.31
  29  -3  -8    1.46    0.54
  29  -3  -8    1.42    0.41
  29  -3  -7    5.27    0.43
  29   3  -7    5.84    0.46
  29  -3  -7    7.93    0.71
  29  -3  -7    6.14    0.63
  29  -3  -7    5.84    0.57
  29  -3  -7    7.35    0.69
  29  -3  -6   43.11    1.34
  29   3  -6   44.86    1.35
  29  -3  -6   45.77    1.56
  29  -3  -6   46.91    1.54
  29  -3  -6   47.13    1.56
  29  -3  -5   36.50    1.35
  29  -3  -5   37.51    1.33
  29  -3  -5   38.68    1.37
  29  -3  -5   36.50    1.19
  29   3  -5   36.33    1.18
  29  -3  -4   24.32    0.96
  29  -3  -4   26.21    1.10
  29  -3  -4   24.94    1.05
  29  -3  -4   24.48    1.10
  29  -3  -4   24.65    0.93
  29   3  -4   25.51    0.93
  29  -3  -3   24.62    1.01
  29  -3  -3   25.28    1.02
  29  -3  -3   24.92    0.94
  29   3  -3   25.23    0.93
  29  -3  -2   10.80    0.72
  29  -3  -2   10.75    0.72
  29  -3  -2   11.33    0.66
  29  -3  -2   11.83    0.66
  29  -3  -2   10.90    0.65
  29   3  -2   10.71    0.62
  29  -3  -1   93.86    2.51
  29  -3  -1   91.83    2.49
  29  -3  -1   92.46    2.48
  29  -3  -1   93.57    2.46
  29   3  -1   89.04    2.42
  29  -3  -1   86.79    2.38
  29   3  -1   90.25    2.38
  29  -3   0   32.95    1.24
  29  -3   0   31.24    1.17
  29  -3   0   32.53    1.18
  29  -3   0   32.14    1.14
  29   3   0   32.53    1.14
  29  -3   0   32.05    1.14
  29   3   0   33.13    1.13
  29  -3   1   42.37    1.39
  29  -3   1   42.84    1.37
  29  -3   1   42.73    1.37
  29   3   1   43.70    1.36
  29  -3   2    7.84    0.67
  29  -3   2    7.45    0.56
  29  -3   2    6.90    0.54
  29  -3   2    6.65    0.49
  29   3   2    6.93    0.50
  29  -3   3    0.05    0.49
  29  -3   3    1.02    0.34
  29  -3   3    0.97    0.33
  29  -3   3    0.69    0.27
  29   3   3    0.19    0.25
  29  -3   4    3.38    0.49
  29  -3   4    3.84    0.40
  29  -3   4    3.00    0.35
  29   3   4    3.01    0.33
  29  -3   5   -0.14    0.40
  29  -3   5    0.11    0.27
  29  -3   5    0.07    0.21
  29   3   5   -0.02    0.22
  29  -3   6    2.30    0.38
  29  -3   6    2.42    0.29
  29  -3   6    1.96    0.26
  29   3   6    2.29    0.27
  29  -3   7    4.39    0.34
  29  -3   7   -0.07    0.07
  29  -5 -11   33.66    0.98
  29  -5 -10    8.31    0.52
 -29  -5  10    8.25    0.54
  29  -5  -9    2.82    0.45
  29  -5  -9    1.95    0.35
 -29  -5   9    2.29    0.43
  29  -5  -8   54.82    1.56
  29  -5  -8   58.28    1.67
  29  -5  -8   58.23    1.62
 -29  -5   8   56.16    1.86
  29  -5  -7    9.74    0.61
  29  -5  -7    8.74    0.65
  29  -5  -6  180.78    4.32
  29  -5  -6  183.36    4.35
  29  -5  -6  176.37    4.29
  29  -5  -6  179.87    4.31
  29  -5  -5   78.67    2.19
  29  -5  -5   79.85    2.21
  29  -5  -5   80.23    2.20
  29  -5  -4   14.49    0.78
  29  -5  -4   13.31    0.74
  29  -5  -4   14.43    0.76
  29  -5  -3    2.16    0.48
  29  -5  -3    1.16    0.46
  29  -5  -3    1.47    0.41
  29  -5  -3    1.80    0.45
  29  -5  -2   18.42    0.87
  29  -5  -2   18.18    0.79
  29  -5  -2   18.37    0.85
  29  -5  -1   15.14    0.79
  29  -5  -1   15.09    0.77
  29  -5  -1   14.59    0.76
  29  -5   0    1.16    0.50
  29  -5   0    0.38    0.40
  29  -5   0   -0.30    0.43
  29  -5   1    0.39    0.37
  29  -5   1    0.94    0.38
  29  -5   2    0.47    0.46
  29  -5   2    0.11    0.33
  29  -5   3   29.22    1.01
  29  -5   3   27.64    0.93
  29  -5   3   26.62    0.93
  29  -5   4    3.81    0.43
  29  -5   4    3.75    0.36
  29  -5   5   26.02    0.86
  29  -5   5   27.61    0.85
  29  -5   6   22.49    0.70
  29  -7  -8   81.59    1.97
  29  -7  -6   12.63    0.51
  29  -7  -6   12.66    0.57
 -29  -7   6   13.15    0.68
  29  -7  -5   38.72    1.16
  29  -7  -5   43.18    1.20
 -29  -7   5   42.29    1.38
  29  -7  -4   29.82    0.96
  29  -7  -4   30.63    0.95
  29  -7  -4   29.38    0.91
  29  -7  -3    1.41    0.34
  29  -7  -3    1.03    0.29
  29  -7  -3    1.41    0.32
  29  -7  -2    5.51    0.42
  29  -7  -2    5.72    0.40
  29  -7  -1   15.19    0.65
  29  -7  -1   16.47    0.64
  29  -7   0    0.20    0.27
  29  -7   1   27.10    0.86
  29  -7   1   27.11    0.85
  29  -7   2   15.61    0.56
  29  -7   2   13.72    0.55
  29  -7   3   15.94    0.51
  29  -7   3   14.97    0.54
  30   0 -13    0.04    0.20
  30   0 -12   29.74    0.92
  30   0 -11    0.02    0.27
  30   0 -10   26.77    0.94
  30   0  -9    0.21    0.33
  30   0  -8   20.69    1.02
  30   0  -8   20.59    0.86
  30   0  -7   -0.27    0.36
  30   0  -7   -0.26    0.52
  30   0  -6   56.33    1.66
  30   0  -6   57.32    1.81
  30   0  -5    0.09    0.35
  30   0  -5   -0.22    0.48
  30   0  -5    0.98    0.52
  30   0  -4    0.43    0.38
  30   0  -4    1.49    0.62
  30   0  -4    0.34    0.49
  30   0  -4    0.79    0.51
  30   0  -3   -0.32    0.36
  30   0  -3    1.28    0.58
  30   0  -3    0.02    0.43
  30   0  -3    1.20    0.48
  30   0  -3    0.49    0.36
  30   0  -2    1.73    0.42
  30   0  -2    2.25    0.57
  30   0  -2    1.53    0.48
  30   0  -2    1.13    0.39
  30   0  -1    0.27    0.41
  30   0  -1    1.03    0.52
  30   0  -1   -0.09    0.37
  30   0  -1   -0.17    0.35
  30   0   0  197.00    4.76
  30   0   0  204.91    4.73
  30   0   0  200.97    4.85
  30   0   0  196.76    4.80
  30   0   1    0.86    0.47
  30   0   1   -0.19    0.32
  30   0   2   18.05    0.84
  30   0   3   -0.15    0.31
  30   0   4   83.48    2.25
  30   0   5   -0.17    0.28
  30   0   6   -0.17    0.24
  30   0   7   -0.05    0.20
  30   0   8  109.56    2.60
  30  -2 -13    9.33    0.36
  30   2 -13    9.38    0.37
  30  -2 -12    0.11    0.20
  30   2 -12   -0.08    0.21
  30  -2 -11    1.68    0.27
  30   2 -11    1.41    0.28
  30  -2 -11    1.88    0.44
  30  -2 -10   18.92    0.71
  30   2 -10   18.48    0.71
  30  -2 -10   20.27    0.91
  30  -2  -9   61.68    1.68
  30   2  -9   60.58    1.68
  30  -2  -9   64.28    1.88
  30  -2  -8   10.06    0.56
  30   2  -8   10.83    0.58
  30  -2  -7   26.51    0.97
  30   2  -7   27.67    0.98
  30  -2  -7   28.44    1.19
  30  -2  -7   26.97    1.15
  30  -2  -6   27.13    0.98
  30   2  -6   25.15    0.96
  30  -2  -6   25.80    1.16
  30  -2  -6   27.89    1.12
  30  -2  -5   69.60    2.11
  30  -2  -5   69.01    2.03
  30  -2  -5   69.37    1.92
  30   2  -5   68.83    1.91
  30  -2  -4   14.00    0.72
  30  -2  -4   16.70    0.85
  30  -2  -4   16.64    0.87
  30  -2  -4   15.92    0.74
  30   2  -4   14.10    0.71
  30  -2  -3    0.71    0.38
  30   2  -3    0.64    0.37
  30  -2  -3    0.86    0.43
  30  -2  -3    0.22    0.53
  30  -2  -3    1.20    0.43
  30  -2  -3    0.88    0.47
  30  -2  -2   82.74    2.28
  30  -2  -2   78.08    2.24
  30  -2  -2   80.71    2.25
  30   2  -2   78.37    2.23
  30  -2  -2   82.01    2.18
  30   2  -2   77.27    2.16
  30  -2  -1   17.25    0.85
  30  -2  -1   16.59    0.84
  30  -2  -1   17.75    0.83
  30   2  -1   16.90    0.82
  30  -2  -1   17.25    0.82
  30   2  -1   16.60    0.81
  30  -2   0   11.12    0.68
  30  -2   0    9.07    0.63
  30  -2   0    9.50    0.61
  30   2   0   10.06    0.63
  30  -2   0   10.48    0.67
  30   2   0    9.48    0.64
  30  -2   1    5.98    0.54
  30  -2   1    5.53    0.51
  30  -2   1    5.94    0.50
  30   2   1    5.57    0.48
  30  -2   1    5.96    0.56
  30   2   1    5.66    0.54
  30  -2   2   76.74    2.05
  30  -2   2   76.33    2.06
  30  -2   2   74.61    2.11
  30   2   2   75.23    2.11
  30  -2   3    8.23    0.53
  30  -2   3    7.68    0.52
  30   2   3    7.86    0.53
  30  -2   4   10.12    0.54
  30  -2   4   10.12    0.57
  30   2   4   11.08    0.59
  30  -2   5    6.03    0.52
  30  -2   5    6.18    0.41
  30  -2   5    6.31    0.43
  30   2   5    6.29    0.44
  30  -2   6   10.91    0.58
  30  -2   6   11.77    0.54
  30   2   6   11.15    0.53
  30  -2   7    6.99    0.42
  30  -2   7    7.32    0.38
  30   2   7    7.18    0.38
  30  -4 -11    0.46    0.31
  30  -4 -10   39.02    1.23
 -30  -4  10   39.33    1.29
  30  -4  -9    2.07    0.47
 -30  -4   9    2.09    0.45
  30  -4  -8   13.94    0.73
 -30  -4   8   13.86    0.87
  30  -4  -7   29.72    1.11
  30  -4  -7   29.70    1.12
  30  -4  -7   27.62    0.89
  30  -4  -6    0.43    0.25
  30  -4  -6    0.89    0.51
  30  -4  -6    0.67    0.45
  30  -4  -6    1.80    0.54
  30  -4  -5   77.08    2.20
  30  -4  -5   77.47    2.17
  30  -4  -5   80.86    2.21
  30  -4  -5   74.73    1.97
  30  -4  -4    0.10    0.28
  30  -4  -4    0.67    0.40
  30  -4  -4    0.13    0.47
  30  -4  -4    0.24    0.42
  30  -4  -4    0.51    0.45
  30  -4  -3    0.59    0.31
  30  -4  -3    1.02    0.44
  30  -4  -3    0.95    0.42
  30  -4  -3    0.61    0.48
  30  -4  -2   60.72    1.77
  30  -4  -2   59.72    1.78
  30  -4  -2   56.85    1.67
  30  -4  -2   63.49    1.80
  30  -4  -2   56.01    1.62
  30  -4  -1   16.77    0.85
  30  -4  -1   15.95    0.71
  30  -4   0   69.36    2.00
  30  -4   0   68.13    1.95
  30  -4   1    1.39    0.42
  30  -4   1    0.94    0.40
  30  -4   1    1.48    0.29
  30  -4   2  139.18    3.40
  30  -4   2  131.55    3.28
  30  -4   2  136.65    3.32
  30  -4   3   23.58    0.95
  30  -4   3   22.05    0.81
  30  -4   3   22.53    0.84
  30  -4   4    2.21    0.43
  30  -4   4    2.70    0.34
  30  -4   5   22.59    0.81
  30  -4   5   22.13    0.75
  30  -4   6    2.00    0.30
  30  -4   6    1.19    0.24
  30  -6  -9    3.30    0.33
 -30  -6   8    3.10    0.41
  30  -6  -7   19.02    0.70
  30  -6  -7   20.55    0.77
 -30  -6   7   19.54    0.91
  30  -6  -6   60.18    1.64
  30  -6  -6   60.32    1.66
 -30  -6   6   61.08    1.91
  30  -6  -5    0.67    0.38
  30  -6  -5    0.77    0.36
  30  -6  -5    1.26    0.38
  30  -6  -4    8.75    0.55
  30  -6  -4    7.74    0.51
  30  -6  -4    8.37    0.54
  30  -6  -3    0.44    0.38
  30  -6  -3   -0.03    0.30
  30  -6  -3    0.64    0.39
  30  -6  -2    1.59    0.40
  30  -6  -2    0.75    0.28
  30  -6  -2    1.30    0.38
  30  -6  -1    3.92    0.44
  30  -6   0    3.06    0.40
  30  -6   0    3.26    0.40
  30  -6   1    6.12    0.44
  30  -6   1    5.85    0.45
  30  -6   2   19.86    0.71
  30  -6   2   19.42    0.72
  30  -6   3   22.48    0.71
 -30  -6  -3   22.48    1.00
  30  -6   3   22.56    0.75
  30  -6   5   27.27    0.76
  31  -1 -13    7.96    0.34
  31   1 -13    7.35    0.34
  31  -1 -12   24.86    0.77
  31   1 -12   24.82    0.77
  31  -1 -11    2.35    0.31
  31   1 -11    1.48    0.29
  31  -1 -10    9.54    0.51
  31   1 -10    9.66    0.51
  31  -1  -9   20.65    0.81
  31   1  -9   22.54    0.83
  31  -1  -8    0.67    0.33
  31   1  -8    1.17    0.34
  31  -1  -8    1.03    0.56
  31  -1  -7    5.18    0.47
  31   1  -7    5.42    0.46
  31  -1  -7    5.88    0.65
  31  -1  -6   -0.09    0.34
  31   1  -6   -0.06    0.34
  31  -1  -6    0.38    0.49
  31  -1  -5   50.60    1.61
  31  -1  -5   49.37    1.65
  31  -1  -5   48.93    1.51
  31   1  -5   50.70    1.53
  31  -1  -4  185.54    4.53
  31  -1  -4  181.27    4.43
  31  -1  -4  178.95    4.48
  31  -1  -4  186.79    4.38
  31   1  -4  180.93    4.37
  31  -1  -3   27.96    1.18
  31  -1  -3   23.79    1.00
  31  -1  -3   25.73    1.10
  31  -1  -3   27.71    1.03
  31   1  -3   27.01    1.02
  31  -1  -2   46.54    1.56
  31  -1  -2   47.90    1.54
  31  -1  -2   48.38    1.57
  31   1  -2   48.26    1.56
  31  -1  -2   47.31    1.50
  31   1  -2   47.60    1.49
  31  -1  -1  151.92    3.79
  31  -1  -1  153.38    3.76
  31  -1  -1  152.16    3.83
  31   1  -1  154.81    3.84
  31  -1  -1  153.43    3.76
  31   1  -1  149.60    3.75
  31  -1   0  130.82    3.28
  31  -1   0  128.96    3.25
  31  -1   0  133.33    3.33
  31   1   0  132.19    3.34
  31  -1   0  125.12    3.28
  31   1   0  129.24    3.28
  31  -1   1   11.21    0.67
  31  -1   1   11.05    0.63
  31  -1   1   12.42    0.68
  31   1   1   11.40    0.66
  31  -1   1   11.67    0.71
  31   1   1   11.53    0.71
  31  -1   2    6.23    0.48
  31  -1   2    6.05    0.50
  31   1   2    5.85    0.48
  31  -1   3   56.98    1.69
  31   1   3   57.50    1.69
  31  -1   4    7.61    0.50
  31   1   4    7.79    0.51
  31  -1   5   -0.29    0.26
  31   1   5   -0.13    0.26
  31  -1   6    9.14    0.48
  31   1   6    9.37    0.48
  31  -1   7   14.98    0.58
  31  -1   7   16.33    0.60
  31   1   7   16.58    0.60
  31  -3 -11    4.81    0.44
  31  -3 -11    4.61    0.28
  31   3 -11    4.36    0.29
  31   3 -10   26.05    0.81
  31  -3 -10   28.08    1.01
  31  -3 -10   25.97    0.81
  31  -3  -9    0.21    0.24
  31   3  -9    0.44    0.25
  31  -3  -9    0.34    0.44
 -31  -3   8   18.71    0.99
  31  -3  -8   20.31    0.73
  31   3  -8   19.10    0.73
  31  -3  -7    9.87    0.73
  31  -3  -7    9.22    0.69
  31  -3  -7    8.07    0.49
  31   3  -7    8.66    0.50
  31  -3  -6   16.73    0.88
  31  -3  -6   15.45    0.84
  31  -3  -6   17.54    0.91
  31  -3  -6   14.07    0.65
  31   3  -6   14.32    0.65
  31  -3  -5    0.87    0.33
  31   3  -5    0.65    0.32
  31  -3  -5    0.40    0.52
  31  -3  -5    2.23    0.52
  31  -3  -5    1.65    0.55
  31  -3  -4  167.71    4.05
  31  -3  -4  173.89    4.14
  31  -3  -4  169.79    4.04
  31   3  -4  168.79    4.03
  31  -3  -3  198.91    4.75
  31  -3  -3  208.68    4.88
  31  -3  -3  200.30    4.76
  31  -3  -3  200.73    4.72
  31   3  -3  198.53    4.70
  31  -3  -2    7.33    0.59
  31  -3  -2    8.30    0.64
  31  -3  -2    6.66    0.64
  31  -3  -2    6.81    0.55
  31   3  -2    6.60    0.52
  31  -3  -1   74.30    2.06
  31  -3  -1   73.45    2.05
  31  -3  -1   74.43    2.06
  31  -3  -1   70.83    2.01
  31   3  -1   72.36    2.00
  31  -3  -1   69.53    1.96
  31   3  -1   68.17    1.95
  31  -3   0   81.92    2.25
  31  -3   0   83.75    2.21
  31  -3   0   82.45    2.21
  31  -3   0   79.99    2.18
  31   3   0   78.29    2.16
  31  -3   0   75.32    2.13
  31   3   0   78.73    2.13
  31  -3   1  189.06    4.53
  31  -3   1  198.09    4.57
  31  -3   1  192.07    4.56
  31   3   1  188.78    4.54
  31  -3   2    0.82    0.48
  31  -3   2    1.33    0.36
  31  -3   2    1.21    0.39
  31  -3   2    1.27    0.30
  31   3   2    1.19    0.28
  31  -3   3    0.44    0.43
  31  -3   3    0.91    0.34
  31  -3   3    0.46    0.24
  31   3   3    0.79    0.27
  31  -3   4    1.79    0.42
  31  -3   4    1.15    0.31
  31  -3   4    2.13    0.27
  31   3   4    2.01    0.27
  31  -3   5   31.70    1.00
  31  -3   5   30.31    0.91
  31  -3   5   29.44    0.92
  31   3   5   29.31    0.91
  31  -3   6   10.20    0.43
  31  -3   6    0.01    0.07
  31  -5 -10   12.45    0.53
  31  -5  -9   41.76    1.23
 -31  -5   8    0.26    0.37
  31  -5  -7    1.97    0.42
  31  -5  -7    1.44    0.41
 -31  -5   7    1.07    0.46
  31  -5  -6    3.52    0.48
  31  -5  -6    2.98    0.43
  31  -5  -5   13.04    0.73
  31  -5  -5   12.30    0.66
  31  -5  -5   12.60    0.70
  31  -5  -4    0.60    0.42
  31  -5  -4    0.89    0.38
  31  -5  -4    1.24    0.46
  31  -5  -3   28.43    1.05
  31  -5  -3   26.45    0.95
  31  -5  -3   27.24    1.03
  31  -5  -2    1.38    0.43
  31  -5  -2    0.18    0.27
  31  -5  -2    0.97    0.44
  31  -5  -1   60.56    1.73
  31  -5  -1   60.44    1.73
  31  -5  -1   62.28    1.75
  31  -5   0   14.47    0.70
  31  -5   0   13.68    0.69
  31  -5   1   16.67    0.71
  31  -5   2    1.55    0.42
  31  -5   2    0.90    0.31
  31  -5   3    7.60    0.50
  31  -5   3    7.18    0.40
  31  -5   3    6.88    0.44
  31  -5   4   14.52    0.59
  31  -5   4   13.51    0.55
  31  -5   5   27.02    0.79
  31  -7  -6   24.33    0.73
  31  -7  -5   35.73    0.97
  31  -7  -5   35.72    0.98
  31  -7  -4    1.74    0.30
  31  -7  -4    1.75    0.24
  31  -7  -3    2.81    0.33
  31  -7  -3    3.51    0.29
  31  -7  -2    0.57    0.27
  31  -7  -2    0.49    0.23
  31  -7  -1   10.91    0.46
  31  -7   0   17.27    0.60
  31  -7   0   17.94    0.60
  31  -7   1    0.32    0.19
  31  -7   1    0.25    0.19
  32   0 -12    4.92    0.33
  32   0 -11    0.15    0.25
  32   0 -10    0.76    0.30
  32   0  -9   -0.22    0.31
  32   0  -8   11.64    0.60
  32   0  -7   -0.14    0.32
  32   0  -6   19.31    0.83
  32   0  -5   -0.09    0.35
  32   0  -4  864.81   19.19
  32   0  -4  888.72   19.14
  32   0  -3    0.14    0.39
  32   0  -3    0.51    0.48
  32   0  -2   34.07    1.26
  32   0  -2   32.28    1.17
  32   0  -2   33.37    1.24
  32   0  -2   32.79    1.18
  32   0  -1    0.24    0.44
  32   0  -1    0.79    0.42
  32   0  -1    0.08    0.33
  32   0   0   31.36    1.08
  32   0   0   31.45    1.16
  32   0   0   31.35    1.17
  32   0   1    0.72    0.46
  32   0   1   -0.13    0.31
  32   0   2    8.38    0.56
  32   0   3    0.05    0.29
  32   0   4   12.05    0.61
  32   0   5    0.04    0.24
  32   0   6   21.93    0.76
  32   0   7   -0.21    0.23
  32   2 -12   13.95    0.48
  32  -2 -12   13.30    0.47
  32  -2 -11    2.60    0.27
  32   2 -11    2.31    0.26
  32  -2 -10    5.16    0.36
  32   2 -10    5.08    0.37
  32  -2 -10    5.29    0.52
  32  -2  -9   13.78    0.60
  32   2  -9   14.29    0.61
  32  -2  -8    0.61    0.30
  32   2  -8    0.26    0.29
  32  -2  -8    0.74    0.50
  32  -2  -7   50.52    1.60
  32  -2  -7   51.17    1.45
  32   2  -7   47.71    1.43
  32  -2  -6    1.67    0.36
  32   2  -6    1.80    0.38
  32  -2  -6    3.39    0.65
  32  -2  -6    2.96    0.54
  32  -2  -5   32.25    1.19
  32  -2  -5   32.36    1.26
  32  -2  -5   30.38    1.07
  32   2  -5   31.93    1.08
  32  -2  -4  228.59    5.48
  32  -2  -4  245.89    5.69
  32  -2  -4  236.99    5.58
  32  -2  -4  243.18    5.66
  32  -2  -4  244.71    5.54
  32   2  -4  235.30    5.52
  32  -2  -3    3.62    0.48
  32  -2  -3    5.38    0.63
  32  -2  -3    5.17    0.52
  32  -2  -3    4.65    0.60
  32  -2  -3    4.88    0.49
  32   2  -3    4.88    0.50
  32  -2  -2   19.83    0.90
  32  -2  -2   21.10    0.99
  32  -2  -2   22.00    0.96
  32  -2  -2   21.13    0.89
  32   2  -2   19.88    0.88
  32  -2  -1    0.65    0.43
  32   2  -1    0.86    0.40
  32  -2  -1    0.24    0.46
  32  -2  -1    0.86    0.45
  32  -2  -1    0.67    0.34
  32   2  -1    0.66    0.32
  32  -2   0    7.20    0.60
  32  -2   0    7.31    0.57
  32  -2   0    7.80    0.54
  32   2   0    6.21    0.50
  32  -2   0    7.78    0.61
  32   2   0    6.13    0.56
  32  -2   1   18.29    0.82
  32  -2   1   20.94    0.86
  32  -2   1   19.14    0.82
  32   2   1   18.29    0.81
  32  -2   2   20.41    0.82
  32  -2   2   21.26    0.85
  32   2   2   19.79    0.83
  32  -2   3    2.52    0.48
  32  -2   3    3.32    0.39
  32   2   3    3.68    0.36
  32  -2   3    3.13    0.36
  32  -2   4   -0.21    0.40
  32  -2   4   -0.23    0.26
  32  -2   4    0.33    0.24
  32   2   4    0.04    0.22
  32  -2   5    0.37    0.33
  32  -2   5    0.10    0.21
  32   2   5    0.05    0.20
  32  -2   6   21.09    0.71
  32  -2   6   20.62    0.69
  32  -4 -10    0.43    0.33
  32  -4  -9    3.40    0.44
 -32  -4   9    2.87    0.42
  32  -4  -8    7.96    0.58
 -32  -4   8    8.00    0.64
  32  -4  -7    7.21    0.59
  32  -4  -7    7.29    0.58
  32  -4  -6   23.40    0.98
  32  -4  -6   26.11    0.97
  32  -4  -6   24.13    0.99
  32  -4  -5   26.49    1.04
  32  -4  -5   24.92    0.95
  32  -4  -5   26.03    1.03
  32  -4  -4   27.99    0.96
  32  -4  -4   28.27    1.11
  32  -4  -4   26.19    0.99
  32  -4  -4   29.15    1.10
  32  -4  -4   25.65    0.87
  32  -4  -3   23.26    0.89
  32  -4  -3   21.78    0.84
  32  -4  -3   23.75    0.99
  32  -4  -2    0.33    0.29
  32  -4  -2    0.60    0.43
  32  -4  -2    0.62    0.44
  32  -4  -1    1.34    0.45
  32  -4  -1    1.61    0.42
  32  -4   0   23.11    0.94
  32  -4   0   23.89    0.91
  32  -4   0   21.61    0.89
  32  -4   1    0.51    0.35
  32  -4   1   -0.23    0.38
  32  -4   2   30.01    1.05
  32  -4   2   28.71    0.95
  32  -4   2   30.09    1.00
  32  -4   3    0.20    0.36
  32  -4   3    0.08    0.30
  32  -4   4   12.50    0.57
  32  -4   4   11.18    0.51
  32  -4   5   20.04    0.65
  32  -4   5   18.61    0.61
  32  -6  -7    0.29    0.26
  32  -6  -6    8.53    0.46
  32  -6  -6    7.95    0.45
 -32  -6   6    8.55    0.59
  32  -6  -5   20.33    0.74
  32  -6  -5   17.81    0.68
  32  -6  -4    6.40    0.47
  32  -6  -4    5.55    0.38
  32  -6  -4    5.86    0.44
  32  -6  -3    2.83    0.38
  32  -6  -3    3.58    0.38
  32  -6  -2    0.24    0.30
  32  -6  -1   26.79    0.88
  32  -6  -1   25.69    0.87
  32  -6   0    2.13    0.31
  32  -6   0    1.50    0.31
  32  -6   1    0.50    0.25
  32  -6   1    0.52    0.26
  32  -6   2    5.88    0.33
  32  -6   2    6.12    0.36
  33  -1 -12    0.22    0.18
  33   1 -12   -0.16    0.18
  33  -1 -11    5.02    0.34
  33   1 -11    5.06    0.34
  33  -1 -10   33.02    1.01
  33   1 -10   34.65    1.02
  33  -1  -9    0.03    0.28
  33   1  -9   -0.13    0.28
  33  -1  -8    3.14    0.38
  33   1  -8    3.37    0.40
  33  -1  -8    3.77    0.56
  33  -1  -7   30.91    1.18
  33  -1  -7   31.18    1.05
  33   1  -7   31.44    1.05
  33  -1  -6   53.55    1.66
  33  -1  -6   53.50    1.56
  33   1  -6   53.02    1.55
  33  -1  -5   29.16    1.13
  33  -1  -5   29.14    1.18
  33  -1  -5   30.52    1.05
  33   1  -5   28.60    1.03
  33  -1  -4   88.25    2.50
  33  -1  -4   88.45    2.39
  33  -1  -4   88.89    2.47
  33  -1  -4   93.20    2.39
  33   1  -4   91.08    2.38
  33  -1  -3   16.56    0.92
  33  -1  -3   17.75    0.89
  33  -1  -3   18.18    0.80
  33   1  -3   16.24    0.79
  33  -1  -2    9.96    0.73
  33  -1  -2   10.69    0.68
  33  -1  -2    8.78    0.62
  33   1  -2    9.84    0.63
  33  -1  -2    9.39    0.64
  33   1  -2    9.91    0.66
  33  -1  -1   20.50    0.93
  33  -1  -1   22.36    0.91
  33  -1  -1   21.28    0.91
  33   1  -1   21.15    0.93
  33  -1  -1   21.55    0.91
  33   1  -1   20.24    0.91
  33  -1   0    1.98    0.45
  33   1   0    1.87    0.48
  33  -1   0    3.57    0.50
  33  -1   0    1.67    0.41
  33  -1   0    2.13    0.40
  33   1   0    2.14    0.38
  33  -1   1   16.02    0.72
  33  -1   1   16.87    0.77
  33   1   1   16.42    0.78
  33  -1   2   48.71    1.39
  33  -1   2   50.92    1.51
  33   1   2   48.40    1.48
  33  -1   3   99.09    2.56
  33   1   3  100.78    2.56
  33  -1   4    1.27    0.28
  33   1   4    1.04    0.27
  33  -1   5    0.02    0.32
  33  -1   5    0.32    0.22
  33   1   5    0.30    0.20
  33  -1   6    8.65    0.44
  33  -3 -10   -0.04    0.18
  33   3 -10    0.22    0.18
  33  -3 -10    0.02    0.32
  33  -3  -9    7.67    0.38
  33   3  -9    7.69    0.39
  33  -3  -8    5.53    0.52
  33  -3  -8    4.58    0.35
  33   3  -8    4.42    0.35
  33  -3  -7    2.53    0.32
  33   3  -7    2.78    0.33
  33  -3  -6   44.66    1.43
  33  -3  -6   42.31    1.37
  33  -3  -6   41.59    1.23
  33   3  -6   41.48    1.23
  33  -3  -5    0.53    0.31
  33   3  -5    0.99    0.32
  33  -3  -5    0.86    0.55
  33  -3  -5    0.83    0.42
  33  -3  -5    1.01    0.52
  33  -3  -4   20.25    0.78
  33  -3  -4   21.46    0.86
  33   3  -4   19.60    0.77
  33  -3  -3   36.19    1.19
  33  -3  -3   36.60    1.29
  33  -3  -3   36.16    1.16
  33  -3  -3   38.42    1.31
  33  -3  -3   35.39    1.15
  33   3  -3   36.48    1.15
  33  -3  -2   43.55    1.38
  33  -3  -2   44.96    1.45
  33  -3  -2   45.91    1.44
  33  -3  -2   42.17    1.32
  33   3  -2   44.00    1.33
  33  -3  -1   37.05    1.25
  33  -3  -1   37.31    1.25
  33  -3  -1   37.58    1.25
  33  -3  -1   35.61    1.17
  33   3  -1   35.34    1.15
  33  -3   0    7.93    0.61
  33  -3   0    8.05    0.58
  33  -3   0    7.72    0.59
  33  -3   0    6.86    0.48
  33  -3   1   23.45    0.94
  33  -3   1   23.80    0.89
  33  -3   1   23.49    0.91
  33  -3   1   25.30    0.88
  33   3   1   24.36    0.87
  33  -3   2   57.34    1.14
  33  -3   2   56.28    1.03
  33  -3   2   55.63    1.01
  33  -3   3   48.97    1.39
  33  -3   3   47.07    1.30
  33  -3   3   45.03    1.29
  33   3   3   44.88    1.29
  33  -3   4    2.25    0.36
  33  -3   4    1.47    0.27
  33  -3   4    1.49    0.23
  33  -3   5    0.71    0.28
  33  -3   5    0.03    0.05
  33  -5  -8    4.88    0.39
  33  -5  -7    1.19    0.33
 -33  -5   7    0.99    0.38
  33  -5  -6   33.65    1.08
  33  -5  -6   34.28    1.06
  33  -5  -5    0.42    0.39
  33  -5  -5    0.34    0.30
  33  -5  -5    1.12    0.39
  33  -5  -4    0.52    0.40
  33  -5  -4    0.93    0.31
  33  -5  -4    1.08    0.39
  33  -5  -3   18.50    0.70
  33  -5  -3   20.77    0.72
  33  -5  -2   80.23    2.11
  33  -5  -2   80.70    2.10
  33  -5  -1   17.76    0.73
  33  -5  -1   18.38    0.73
  33  -5  -1   16.84    0.73
  33  -5   0    6.90    0.49
  33  -5   0    6.58    0.46
  33  -5   1    4.52    0.39
  33  -5   2    0.85    0.25
  33  -5   2    0.90    0.28
  33  -5   3    3.32    0.30
  33  -5   4   13.34    0.47
  34   0 -12   63.27    1.52
  34   0 -11   -0.01    0.21
  34   0 -10    5.06    0.36
  34   0  -9   -0.07    0.28
  34   0  -8   99.56    2.48
  34   0  -7   -0.13    0.32
  34   0  -6   43.87    1.33
  34   0  -5   -0.02    0.34
  34   0  -4   12.38    0.68
  34   0  -3   -0.07    0.41
  34   0  -2   29.37    1.06
  34   0  -2   28.43    1.08
  34   0  -1    0.09    0.39
  34   0  -1    0.57    0.39
  34   0  -1    0.20    0.32
  34   0   0   46.02    1.45
  34   0   0   43.45    1.42
  34   0   1   -0.12    0.29
  34   0   2  114.35    2.89
  34   0   3   -0.17    0.25
  34   0   4    9.14    0.49
  34   0   5    0.10    0.19
  34   0   6    0.49    0.22
  34  -2 -11    9.63    0.37
  34   2 -11    9.30    0.38
  34  -2 -10    7.30    0.37
  34   2 -10    7.36    0.38
  34  -2  -9   32.08    0.95
  34   2  -9   31.59    0.95
  34  -2  -8   20.78    0.75
  34   2  -8   21.46    0.76
  34  -2  -7   35.30    1.21
  34  -2  -7   34.91    1.08
  34   2  -7   34.54    1.08
  34  -2  -6    7.82    0.61
  34  -2  -6    6.99    0.48
  34   2  -6    7.40    0.48
  34  -2  -5    0.33    0.31
  34   2  -5    0.31    0.32
  34  -2  -5    0.72    0.42
  34  -2  -5    1.00    0.54
  34  -2  -4    9.75    0.55
  34  -2  -4   12.49    0.76
  34  -2  -4   11.68    0.65
  34  -2  -4   11.69    0.73
  34  -2  -4   10.32    0.61
  34   2  -4   11.17    0.62
  34  -2  -3   28.08    1.03
  34  -2  -3   32.98    1.19
  34  -2  -3   33.43    1.19
  34  -2  -3   32.18    1.09
  34   2  -3   29.79    1.05
  34  -2  -2   20.48    0.86
  34  -2  -2   21.67    0.93
  34  -2  -2   21.13    0.92
  34  -2  -2   18.90    0.82
  34   2  -2   20.00    0.84
  34  -2  -1    2.75    0.43
  34   2  -1    1.80    0.43
  34  -2  -1    2.21    0.46
  34  -2  -1    2.98    0.50
  34  -2  -1    2.93    0.45
  34  -2   0    1.69    0.44
  34  -2   0    2.75    0.44
  34  -2   0    1.98    0.42
  34  -2   0    1.87    0.34
  34   2   0    2.17    0.35
  34  -2   1   51.84    1.50
  34  -2   1   46.54    1.38
  34  -2   1   46.93    1.40
  34  -2   1   49.49    1.46
  34   2   1   49.67    1.45
  34  -2   2   28.92    0.95
  34  -2   2   29.67    0.99
  34   2   2   28.66    0.98
  34  -2   3    0.12    0.37
  34  -2   3    0.10    0.12
  34  -2   3    0.34    0.23
  34   2   3    0.12    0.22
  34  -2   4   26.05    0.88
  34  -2   4   25.81    0.83
  34   2   4   26.13    0.84
  34  -2   5   -0.06    0.26
  34  -4  -8    6.73    0.47
  34  -4  -7   50.39    1.44
 -34  -4   7   50.73    1.62
  34  -4  -6   23.86    0.90
  34  -4  -6   21.73    0.84
  34  -4  -5    5.83    0.56
  34  -4  -5    5.57    0.46
  34  -4  -5    6.62    0.57
  34  -4  -4   11.46    0.69
  34  -4  -4   10.93    0.56
  34  -4  -3   70.27    1.85
  34  -4  -3   71.61    1.97
  34  -4  -3   72.52    1.97
  34  -4  -2    2.86    0.40
  34  -4  -2    2.56    0.44
  34  -4  -1    2.99    0.41
  34  -4  -1    2.58    0.43
  34  -4  -1    2.56    0.41
  34  -4   0    0.27    0.35
  34  -4   0    0.20    0.35
  34  -4   0    0.15    0.34
  34  -4   1    0.46    0.30
  34  -4   1    0.36    0.31
  34  -4   2    0.47    0.33
  34  -4   2   -0.01    0.08
  34  -4   2    0.38    0.28
  34  -4   3    5.36    0.39
  34  -4   3    4.07    0.33
  34  -4   4   18.39    0.59
  34  -4   4   16.25    0.54
  34  -6  -5  107.57    2.52
  34  -6  -4   16.71    0.61
  34  -6  -3    1.99    0.30
  34  -6  -3    2.86    0.31
  34  -6  -2   12.52    0.51
  34  -6  -1   23.54    0.74
  34  -6  -1   24.06    0.75
  34  -6   0   11.82    0.45
  34  -6   0   11.29    0.46
  34  -6   1    0.24    0.19
  35  -1 -11  106.93    2.56
  35   1 -11  117.15    2.57
  35  -1 -10   95.17    2.24
  35   1 -10   92.86    2.24
  35  -1  -9   80.40    1.96
  35   1  -9   76.81    1.95
  35  -1  -8    1.78    0.31
  35   1  -8    1.93    0.33
  35  -1  -7   44.01    1.27
  35   1  -7   42.32    1.25
  35  -1  -6    4.24    0.41
  35   1  -6    3.82    0.42
  35  -1  -5    1.91    0.38
  35   1  -5    1.37    0.35
  35  -1  -4    9.17    0.57
  35   1  -4    9.14    0.59
  35  -1  -3   20.57    0.81
  35  -1  -3   22.02    0.92
  35  -1  -3   22.74    0.90
  35   1  -3   23.54    0.89
  35  -1  -2    8.41    0.55
  35  -1  -2    8.50    0.60
  35  -1  -2    8.81    0.60
  35   1  -2    8.58    0.59
  35  -1  -1    3.26    0.48
  35   1  -1    2.71    0.46
  35  -1  -1    3.04    0.44
  35  -1   0   56.83    1.61
  35  -1   0   59.71    1.70
  35   1   0   59.35    1.70
  35  -1   1   15.58    0.62
  35   1   1   16.36    0.64
  35  -1   2   14.45    0.65
  35   1   2   14.84    0.65
  35  -1   3   74.85    1.94
  35  -1   3   73.82    1.93
  35   1   3   73.78    1.93
  35  -1   4    0.06    0.30
  35  -1   4    0.52    0.20
  35   1   4    0.57    0.21
  35  -1   5   -0.04    0.24
  35  -3  -9    4.89    0.27
  35   3  -9    5.35    0.28
  35  -3  -8    5.08    0.44
  35  -3  -8    4.34    0.30
  35   3  -8    5.11    0.31
  35  -3  -7    7.50    0.41
  35   3  -7    8.45    0.41
  35  -3  -6    0.56    0.26
  35   3  -6    0.43    0.26
  35  -3  -6    0.47    0.37
  35  -3  -5   56.68    1.64
  35  -3  -5   55.12    1.54
  35  -3  -5   53.29    1.47
  35   3  -5   56.48    1.48
  35  -3  -4   92.28    1.22
  35  -3  -4   91.45    1.18
  35   3  -4   92.52    1.17
  35  -3  -3    1.98    0.33
  35   3  -3    2.32    0.35
  35  -3  -3    1.78    0.36
  35  -3  -3    2.42    0.48
  35  -3  -3    3.08    0.48
  35  -3  -2   26.74    0.93
  35  -3  -2   27.38    1.00
  35  -3  -2   28.47    1.01
  35  -3  -2   26.51    0.90
  35   3  -2   25.14    0.87
  35  -3  -1   32.14    1.07
  35  -3  -1   32.77    1.10
  35  -3  -1   33.96    1.11
  35  -3   0    0.81    0.36
  35  -3   0    1.18    0.37
  35  -3   0    1.25    0.37
  35  -3   1   57.02    1.42
  35  -3   1   56.96    1.38
  35  -3   2    0.41    0.27
  35  -3   3    7.74    0.45
  35  -3   3    7.24    0.37
  35  -3   4   16.17    0.57
  35  -5  -7    0.27    0.22
  35  -5  -6   12.83    0.50
  35  -5  -5    1.33    0.34
  35  -5  -5    0.63    0.23
  35  -5  -4   49.57    1.35
  35  -5  -4   46.48    1.33
  35  -5  -3   23.42    0.82
  35  -5  -2    4.81    0.42
  35  -5  -2    5.78    0.42
  35  -5  -1   10.69    0.51
  35  -5  -1   11.45    0.53
  35  -5   0   32.25    0.93
  35  -5   1    0.88    0.24
  35  -5   2    4.82    0.29
  36   0 -11    0.25    0.16
  36   0 -10   47.01    1.22
  36   0  -9    0.05    0.23
  36   0  -8  168.68    3.89
  36   0  -7    0.20    0.28
  36   0  -6    0.38    0.31
  36   0  -5    0.14    0.33
  36   0  -4   71.96    1.94
  36   0  -3    0.06    0.35
  36   0  -3   -0.30    0.32
  36   0  -2   56.61    1.62
  36   0  -1    0.77    0.38
  36   0   0   21.44    0.84
  36   0   1    0.12    0.25
  36   0   2  147.98    3.52
  36   0   3   -0.02    0.20
  36   0   4   12.04    0.51
  36   0   5    0.03    0.19
  36  -2 -10    2.26    0.20
  36   2 -10    2.72    0.22
  36  -2  -9    1.09    0.22
  36   2  -9    1.36    0.22
  36  -2  -8    7.97    0.40
  36   2  -8    7.93    0.41
  36  -2  -7   21.51    0.74
  36   2  -7   23.95    0.77
  36  -2  -6    0.50    0.27
  36   2  -6    0.82    0.29
  36  -2  -5   -0.22    0.29
  36   2  -5    0.20    0.30
  36  -2  -4   27.62    1.02
  36  -2  -4   27.31    0.92
  36   2  -4   26.53    0.91
  36  -2  -3   39.22    1.15
  36  -2  -3   39.92    1.28
  36  -2  -3   37.60    1.19
  36   2  -3   37.47    1.18
  36  -2  -2    0.61    0.34
  36   2  -2    0.47    0.33
  36  -2  -2   -0.18    0.32
  36  -2  -2    0.99    0.42
  36  -2  -2    1.10    0.41
  36  -2  -1    0.74    0.35
  36  -2  -1    1.47    0.38
  36  -2   0    7.02    0.50
  36  -2   0    7.16    0.47
  36  -2   1   17.42    0.73
  36  -2   1   19.15    0.69
  36  -2   2   -0.03    0.07
  36  -2   2   45.29    0.82
  36  -2   3   10.79    0.51
  36  -2   4   33.02    0.93
  36  -4  -7   47.28    1.26
  36  -4  -6   17.42    0.62
  36  -4  -5    7.23    0.50
  36  -4  -5    6.34    0.38
  36  -4  -4   30.21    0.99
  36  -4  -3    2.05    0.39
  36  -4  -2  166.38    3.75
  36  -4  -2  163.79    3.76
  36  -4  -1   21.51    0.75
  36  -4  -1   23.48    0.79
  36  -4  -1   23.46    0.80
  36  -4   0    3.77    0.36
  36  -4   0    4.01    0.34
  36  -4   0    3.71    0.36
  36  -4   1    2.18    0.30
  36  -4   1    1.76    0.28
  36  -4   2   11.78    0.47
  36  -4   2   10.71    0.43
  37  -1 -10    0.35    0.16
  37   1 -10    0.36    0.17
  37  -1  -9   33.94    0.92
  37   1  -9   32.49    0.92
  37  -1  -8   10.47    0.47
  37   1  -8   12.18    0.50
  37  -1  -7    6.73    0.41
  37   1  -7    6.68    0.40
  37  -1  -6    7.43    0.46
  37   1  -6    7.51    0.45
  37  -1  -5   35.15    1.09
  37   1  -5   35.58    1.09
  37  -1  -4    3.46    0.40
  37   1  -4    3.84    0.41
  37  -1  -3   60.92    1.39
  37   1  -3   63.04    1.39
  37  -1  -2    0.96    0.35
  37   1  -2    0.72    0.35
  37  -1  -2    0.06    0.29
  37  -1  -1    3.40    0.38
  37  -1   0   41.19    1.21
  37  -1   1   83.02    2.09
  37  -1   2    3.99    0.32
  37   1   2    4.67    0.32
  37  -1   3    1.66    0.28
  37  -1   4    7.60    0.36
  37   1   4    7.55    0.36
  37  -3  -7   26.84    0.75
  37   3  -7   28.03    0.76
  37  -3  -6    9.71    0.41
  37   3  -6    9.84    0.41
  37  -3  -5   12.82    0.50
  37   3  -5   14.20    0.51
  37  -3  -4    0.59    0.23
  37   3  -4    0.10    0.23
  37  -3  -3   10.53    0.46
  37  -3  -3   13.93    0.63
  37  -3  -2   33.26    1.00
  37  -3  -2   36.39    1.08
  37  -3  -2   35.98    1.09
  37  -3  -1    2.02    0.32
  37  -3  -1    2.25    0.35
  37  -3   0    5.43    0.39
  37  -3   0    5.67    0.39
  37  -3   1   12.95    0.53
  37  -3   1   12.73    0.50
  37  -3   3    1.08    0.21
  37  -5  -2    0.90    0.22
  38   0  -9   -0.15    0.17
  38   0  -8  113.97    2.65
  38   0  -7   -0.13    0.25
  38   0  -6   28.29    0.88
  38   0  -5    0.36    0.28
  38   0  -4    6.27    0.44
  38   0  -3    0.18    0.29
  38   0  -2    5.36    0.37
  38   0  -2    5.62    0.43
  38   0  -1   -0.37    0.29
  38   0   0    8.62    0.46
  38   0   1   -0.25    0.27
  38   0   2   -0.04    0.24
  38  -2  -8   13.59    0.46
  38   2  -8   13.73    0.46
  38  -2  -7   38.05    1.01
  38   2  -7   37.24    1.01
  38  -2  -6    7.07    0.37
  38   2  -6    7.37    0.39
  38  -2  -5   15.11    0.58
  38   2  -5   16.41    0.59
  38  -2  -4    2.11    0.30
  38   2  -4    2.00    0.30
  38  -2  -3   27.99    0.64
  38   2  -3   28.41    0.63
  38  -2  -2    1.23    0.25
  38  -2  -1   12.60    0.53
  38  -2   0    1.72    0.28
  38  -2   1   12.90    0.51
  38  -4  -1    1.64    0.24
  39  -1  -8   39.17    1.06
  39   1  -8   45.39    1.08
  39  -1  -7   17.82    0.59
  39   1  -7   18.89    0.60
  39  -1  -6    3.32    0.30
  39   1  -6    3.98    0.31
  39  -1  -5    6.35    0.38
  39   1  -5    5.78    0.37
  39  -1  -4   -0.09    0.25
  39   1  -4    0.13    0.24
  39   1  -3    3.38    0.34
  39  -1  -2   12.23    0.38
  39   1  -2    0.02    0.05
  39  -1  -1    0.09    0.21
  39   1  -1   -0.08    0.20
  39  -1   0    0.87    0.22
  39   1   0    0.46    0.22
  39  -1   1   51.51    1.29
  39   1   1   50.28    1.28
  39  -1   2    0.44    0.19
  39   1   2    0.15    0.17
  40   0  -7    0.28    0.18
  40   0  -6    0.65    0.20
  40   0  -5    0.06    0.20
  40   0  -4    3.70    0.31
   0   0   0    0.00    0.00


TITL Machao-Zhangbeibei-727 in C2/c
REM C2/c (#15 in standard setting)
CELL 1.54184  32.975560   9.212570  13.786119  90.0000 101.2320  90.0000
ZERR   77.00   0.000368   0.000119   0.000163   0.0000   0.0011   0.0000
LATT  7
SYMM -x, y,-z+1/2
SFAC C H N O
UNIT 77.00 77.00 77.00 77.00
TREF
HKLF 4
END
_computing_structure_solution     'SHELXT 2014/5 (Sheldrick, 2014)'
;
_shelx_hkl_checksum              30269
_olex2_submission_special_instructions 'No special instructions were received'
_oxdiff_exptl_absorpt_empirical_details 
;
Empirical correction (ABSPACK) includes:
- Absorption correction using spherical harmonics
- Frame scaling
;
_oxdiff_exptl_absorpt_empirical_full_max 2.022
_oxdiff_exptl_absorpt_empirical_full_min 0.709
####################################################################### 
# 
# This file contains crystal structure data downloaded from the 
# Cambridge Structural Database (CSD) hosted by the Cambridge 
# Crystallographic Data Centre (CCDC).
# 
# Full information about CCDC data access policies and citation 
# guidelines are available at http://www.ccdc.cam.ac.uk/access/V1 
# 
# Audit and citation data items may have been added by the CCDC. 
# Please retain this information to preserve the provenance of 
# this file and to allow appropriate attribution of the data. 
# 
#######################################################################

data_ganshaolin
_database_code_depnum_ccdc_archive 'CCDC 2114110'
loop_
_audit_author_name
_audit_author_address
'chao ma'
;Hubei University
China
;
_audit_update_record             
;
2021-10-06 deposited with the CCDC.	2021-12-20 downloaded from the CCDC.
;
_audit_creation_date             2021-09-21
_audit_creation_method           
;
Olex2 1.3
(compiled 2020.11.12 svn.r5f609507 for OlexSys, GUI svn.r6272)
;
_shelx_SHELXL_version_number     2014/7
_chemical_name_common            ?
_chemical_name_systematic        ?
_chemical_formula_moiety         '2(C27 H27 N O3)'
_chemical_formula_sum            'C54 H54 N2 O6'
_chemical_formula_weight         826.99
_chemical_absolute_configuration rmad
_chemical_melting_point          ?
loop_
_atom_type_symbol
_atom_type_description
_atom_type_scat_dispersion_real
_atom_type_scat_dispersion_imag
_atom_type_scat_source
C C 0.0181 0.0091 'International Tables Vol C Tables 4.2.6.8 and 6.1.1.4'
H H 0.0000 0.0000 'International Tables Vol C Tables 4.2.6.8 and 6.1.1.4'
N N 0.0311 0.0180 'International Tables Vol C Tables 4.2.6.8 and 6.1.1.4'
O O 0.0492 0.0322 'International Tables Vol C Tables 4.2.6.8 and 6.1.1.4'

_shelx_space_group_comment       
;
The symmetry employed for this shelxl refinement is uniquely defined
by the following loop, which should always be used as a source of
symmetry information in preference to the above space-group names.
They are only intended as comments.
;
_space_group_crystal_system      monoclinic
_space_group_IT_number           9
_space_group_name_H-M_alt        'C 1 c 1'
_space_group_name_Hall           'C -2yc'
loop_
_space_group_symop_operation_xyz
'x, y, z'
'x, -y, z+1/2'
'x+1/2, y+1/2, z'
'x+1/2, -y+1/2, z+1/2'

_cell_length_a                   5.76260(10)
_cell_length_b                   21.7654(3)
_cell_length_c                   36.0320(5)
_cell_angle_alpha                90
_cell_angle_beta                 91.8450(10)
_cell_angle_gamma                90
_cell_volume                     4516.98(12)
_cell_formula_units_Z            4
_cell_measurement_reflns_used    21706
_cell_measurement_temperature    293(2)
_cell_measurement_theta_max      74.1720
_cell_measurement_theta_min      2.4370
_shelx_estimated_absorpt_T_max   0.981
_shelx_estimated_absorpt_T_min   0.969
_exptl_absorpt_coefficient_mu    0.625
_exptl_absorpt_correction_T_max  1.00000
_exptl_absorpt_correction_T_min  0.65467
_exptl_absorpt_correction_type   multi-scan
_exptl_absorpt_process_details   
;
CrysAlisPro 1.171.39.34b (Rigaku Oxford Diffraction, 2017)
Empirical absorption correction using spherical harmonics,
 implemented in SCALE3 ABSPACK scaling algorithm.
;
_exptl_absorpt_special_details   ?
_exptl_crystal_colour            'clear light yellow'
_exptl_crystal_colour_lustre     clear
_exptl_crystal_colour_modifier   light
_exptl_crystal_colour_primary    yellow
_exptl_crystal_density_diffrn    1.216
_exptl_crystal_density_meas      ?
_exptl_crystal_density_method    ?
_exptl_crystal_description       block
_exptl_crystal_F_000             1760
_exptl_crystal_size_max          0.05
_exptl_crystal_size_mid          0.04
_exptl_crystal_size_min          0.03
_exptl_transmission_factor_max   ?
_exptl_transmission_factor_min   ?
_diffrn_reflns_av_R_equivalents  0.0630
_diffrn_reflns_av_unetI/netI     0.0370
_diffrn_reflns_Laue_measured_fraction_full 1.000
_diffrn_reflns_Laue_measured_fraction_max 0.979
_diffrn_reflns_limit_h_max       6
_diffrn_reflns_limit_h_min       -7
_diffrn_reflns_limit_k_max       27
_diffrn_reflns_limit_k_min       -27
_diffrn_reflns_limit_l_max       44
_diffrn_reflns_limit_l_min       -45
_diffrn_reflns_number            52460
_diffrn_reflns_point_group_measured_fraction_full 0.966
_diffrn_reflns_point_group_measured_fraction_max 0.928
_diffrn_reflns_theta_full        67.684
_diffrn_reflns_theta_max         76.172
_diffrn_reflns_theta_min         2.454
_diffrn_ambient_temperature      293(2)
_diffrn_detector                 'CCD plate'
_diffrn_detector_area_resol_mean ?
_diffrn_detector_type            HyPix
_diffrn_measured_fraction_theta_full 1.000
_diffrn_measured_fraction_theta_max 0.979
_diffrn_measurement_details      
;
List of Runs (angles in degrees, time in seconds):

  # Type    Start    End  Width  t~exp~   \w     \q     \k     \f   Frames
#--------------------------------------------------------------------------
  1  \w     21.00  71.00   0.50    1.00    --   43.18  37.00  60.00  100
  2  \w     82.00 110.00   0.50    1.00    --   43.18  37.00  60.00   56
  3  \w     88.00 137.00   0.50    6.00    --  109.88 131.00 -55.00   98
  4  \w     82.00 175.00   0.50    6.00    --  109.88  77.00 -60.00  186
  5  \w     84.00 165.00   0.50    6.00    --  109.88 138.00 119.00  162
  6  \w     83.00 131.00   0.50    6.00    --  109.88  77.00 153.14   96
  7  \w     93.00 177.00   0.50    6.00    --  109.88  61.00 120.00  168
  8  \w     94.00 131.00   0.50    6.00    --  109.88 -45.00   0.00   74
  9  \w     80.00 120.00   0.50    6.00    --  109.88-131.00-126.00   80
 10  \w     95.00 121.00   0.50    6.00    --  109.88 -61.00-180.00   52
 11  \w     86.00 121.00   0.50    1.00    --   43.18  37.00-150.00   70
 12  \w     77.00 103.00   0.50    1.00    --   43.18  57.00-150.00   52
 13  \w     88.00 177.00   0.50    6.00    --  109.88  61.00 -90.00  178
 14  \w     85.00 170.00   0.50    6.00    --  109.88  77.00  30.00  170
 15  \w     89.00 178.00   0.50    6.00    --  109.88  61.00  60.00  178
 16  \w     84.00 170.00   0.50    6.00    --  109.88  77.00  90.00  172
 17  \w     81.00 156.00   0.50    6.00    --  109.88  77.00   0.00  150
 18  \w     89.00 177.00   0.50    6.00    --  109.88  61.00-150.00  176
 19  \w     47.00 101.00   0.50    6.00    --  109.88 -94.00  60.00  108
 20  \w     59.00  84.00   0.50    6.00    --  109.88-138.00  58.00   50
 21  \w     49.00 107.00   0.50    6.00    --  109.88 -94.00  90.00  116
 22  \w     39.00 103.00   0.50    1.00    --   43.18-138.00  58.00  128
 23  \w     45.00 137.00   0.50    6.00    --  109.88 -77.00 150.00  184
 24  \w     58.00 108.00   0.50    6.00    --  109.88 -94.00 -60.00  100
 25  \w     35.00  96.00   0.50    1.00    --   43.18-131.00-126.00  122
 26  \w     40.00  80.00   0.50    6.00    --  109.88 -61.00-180.00   80
 27  \w     22.00  56.00   0.50    1.00    --   43.18  37.00-150.00   68
 28  \w     21.00  47.00   0.50    1.00    --   43.18  57.00-150.00   52
 29  \w     34.00  84.00   0.50    6.00    --  109.88 -45.00   0.00  100
 30  \w    -70.00 -15.00   0.50    1.00    --  -43.18 -77.00 -30.00  110
 31  \w    -85.00 -15.00   0.50    1.00    --  -43.18 -77.00-150.00  140
 32  \w    -92.00 -61.00   0.50    6.00    --  -90.25 -77.00 -30.00   62
 33  \w    -92.00 -59.00   0.50    6.00    --  -90.25 -83.00 -60.73   66
 34  \w    -86.00 -61.00   0.50    6.00    --  -90.25 -77.00   0.00   50
 35  \w    -87.00 -61.00   0.50    6.00    --  -90.25 -77.00  60.00   52
 36  \w    -88.00 -61.00   0.50    6.00    --  -90.25 -77.00  90.00   54
 37  \w    -92.00 -61.00   0.50    6.00    --  -90.25 -77.00 128.69   62
 38  \w    -84.00 -59.00   0.50    6.00    --  -90.25 -83.00  81.05   50
 39  \w    -88.00 -62.00   0.50    6.00    --  -90.25 -75.00  20.66   52
 40  \w    -85.00 -59.00   0.50    6.00    --  -90.25 -82.00  -7.18   52
 41  \w    -86.00 -59.00   0.50    6.00    --  -90.25 -82.00 -28.95   54
 42  \w   -100.00 -61.00   0.50    6.00    --  -90.25 -77.00 -90.00   78
 43  \w    -94.00 -59.00   0.50    6.00    --  -90.25 -82.00-158.97   70
 44  \w    -98.00 -61.00   0.50    6.00    --  -90.25 -77.00-150.00   74
 45  \w    -98.00 -64.00   0.50    6.00    --  -90.25 -71.00-113.51   68
 46  \w    -93.00 -61.00   0.50    6.00    --  -90.25 -77.00-120.00   64
 47  \w   -117.00 -91.00   0.50    1.00    --  -43.18-131.00-126.00   52
 48  \w   -113.00 -14.00   0.50    1.00    --  -43.18 -77.00 -90.00  198
 49  \w    -77.00 -14.00   0.50    1.00    --  -43.18 -77.00  30.00  126
 50  \w    -56.00 -15.00   0.50    1.00    --  -43.18 -77.00 120.00   82
 51  \w    -91.00 -59.00   0.50    6.00    --  -90.25 -82.00 145.93   64
 52  \w    -86.00 -61.00   0.50    6.00    --  -90.25 -77.00 150.00   50
 53  \w    -95.00 -60.00   0.50    6.00    --  -90.25 -79.00 162.38   70
 54  \w    -93.00 -61.00   0.50    6.00    --  -90.25 -77.00 120.00   64
 55  \w   -101.00 -62.00   0.50    6.00    --  -90.25 -76.00 108.83   78
 56  \w    -94.00 -59.00   0.50    6.00    --  -90.25 -81.00  44.55   70
 57  \w    -96.00 -62.00   0.50    6.00    --  -90.25 -74.00   4.03   68
 58  \w   -106.00 -59.00   0.50    6.00    --  -90.25 -82.00 -45.36   94
 59  \w   -114.00 -89.00   0.50    1.00    --  -43.18-138.00  58.00   50
 60  \w   -108.00 -82.00   0.50    1.00    --  -43.18 -77.00 -30.00   52
 61  \w   -117.00 -81.00   0.50    1.00    --  -43.18 -77.00  30.00   72
 62  \w    -99.00 -20.00   0.50    1.00    --  -43.18 -57.00  60.00  158
 63  \w   -109.00 -20.00   0.50    1.00    --  -43.18 -57.00 150.00  178
 64  \w   -137.00-112.00   0.50    6.00    --  -90.25-138.00  58.00   50
 65  \w   -141.00-112.00   0.50    6.00    --  -90.25 -77.00 120.00   58
 66  \w   -151.00-126.00   0.50    6.00    --  -90.25 -77.00 150.00   50
 67  \w   -152.00-126.00   0.50    6.00    --  -90.25 -76.00 108.83   52
 68  \w   -145.00-120.00   0.50    6.00    --  -90.25 -77.00  60.00   50
 69  \w   -131.00-106.00   0.50    6.00    --  -90.25 -81.00  44.55   50
 70  \w   -153.00-100.00   0.50    6.00    --  -90.25 -83.00 -60.73  106
 71  \w   -140.00-115.00   0.50    6.00    --  -90.25-131.00-126.00   50
 72  \w   -109.00 -61.00   0.50    6.00    --  -90.25 -77.00-180.00   96
 73  \w   -140.00-115.00   0.50    6.00    --  -90.25 -77.00 -90.00   50
 74  \w   -144.00-116.00   0.50    6.00    --  -90.25 -77.00-120.00   56
 75  \w   -144.00-119.00   0.50    6.00    --  -90.25 -82.00 -45.36   50
 76  \w   -150.00 -61.00   0.50    6.00    --  -90.25 -79.00-127.89  178
 77  \w   -161.00-111.00   0.50    6.00    --  -90.25 -74.00   4.03  100
 78  \w   -158.00-118.00   0.50    6.00    --  -90.25 -79.00 162.38   80
 79  \w    -70.00 -45.00   0.50    1.00    --  -43.18 138.00 119.00   50
 80  \w    -88.00 -62.00   0.50    6.00    --  -90.25 138.00 119.00   52
 81  \w    -95.00 -70.00   0.50    1.00    --  -43.18 131.00 -55.00   50
 82  \w    -92.00 -66.00   0.50    6.00    --  -90.25 131.00 -55.00   52
;
_diffrn_measurement_device       'four-circle diffractometer'
_diffrn_measurement_device_type  'XtaLAB Synergy, Dualflex, HyPix'
_diffrn_measurement_method       '\w scans'
_diffrn_orient_matrix_type       
'CrysAlisPro convention (1999,Acta A55,543-557)'
_diffrn_orient_matrix_UB_11      -0.0239956000
_diffrn_orient_matrix_UB_12      -0.0704551000
_diffrn_orient_matrix_UB_13      0.0006446000
_diffrn_orient_matrix_UB_21      0.0164995000
_diffrn_orient_matrix_UB_22      0.0009586000
_diffrn_orient_matrix_UB_23      0.0427466000
_diffrn_orient_matrix_UB_31      -0.2660025000
_diffrn_orient_matrix_UB_32      0.0065634000
_diffrn_orient_matrix_UB_33      0.0011962000
_diffrn_radiation_monochromator  mirror
_diffrn_radiation_probe          x-ray
_diffrn_radiation_type           'Cu K\a'
_diffrn_radiation_wavelength     1.54184
_diffrn_source                   'micro-focus sealed X-ray tube'
_diffrn_source_type              'PhotonJet (Cu) X-ray Source'
_reflns_Friedel_coverage         0.894
_reflns_Friedel_fraction_full    0.933
_reflns_Friedel_fraction_max     0.877
_reflns_number_gt                7972
_reflns_number_total             8780
_reflns_odcompleteness_completeness 99.98
_reflns_odcompleteness_iscentric 1
_reflns_odcompleteness_theta     66.97
_reflns_special_details          
;
 Reflections were merged by SHELXL according to the crystal
 class for the calculation of statistics and refinement.
 
 _reflns_Friedel_fraction is defined as the number of unique
 Friedel pairs measured divided by the number that would be
 possible theoretically, ignoring centric projections and
 systematic absences.
;
_reflns_threshold_expression     'I > 2\s(I)'
_computing_cell_refinement       'CrysAlisPro 1.171.39.34b (Rigaku OD, 2017)'
_computing_data_collection       'CrysAlisPro 1.171.39.34b (Rigaku OD, 2017)'
_computing_data_reduction        'CrysAlisPro 1.171.39.34b (Rigaku OD, 2017)'
_computing_molecular_graphics    'Olex2 1.3 (Dolomanov et al., 2009)'
_computing_publication_material  'Olex2 1.3 (Dolomanov et al., 2009)'
_computing_structure_refinement  'SHELXL 2014/7 (Sheldrick, 2015)'
_computing_structure_solution    'SHELXT 2014/5 (Sheldrick, 2014)'
_refine_diff_density_max         0.159
_refine_diff_density_min         -0.162
_refine_diff_density_rms         0.031
_refine_ls_abs_structure_details 
;
 Flack x determined using 3278 quotients [(I+)-(I-)]/[(I+)+(I-)]
 (Parsons, Flack and Wagner, Acta Cryst. B69 (2013) 249-259).
;
_refine_ls_abs_structure_Flack   0.11(10)
_refine_ls_extinction_coef       .
_refine_ls_extinction_method     none
_refine_ls_goodness_of_fit_ref   1.034
_refine_ls_hydrogen_treatment    constr
_refine_ls_matrix_type           full
_refine_ls_number_parameters     565
_refine_ls_number_reflns         8780
_refine_ls_number_restraints     2
_refine_ls_R_factor_all          0.0497
_refine_ls_R_factor_gt           0.0460
_refine_ls_restrained_S_all      1.034
_refine_ls_shift/su_max          0.001
_refine_ls_shift/su_mean         0.000
_refine_ls_structure_factor_coef Fsqd
_refine_ls_weighting_details     
'w=1/[\s^2^(Fo^2^)+(0.0681P)^2^+0.9532P] where P=(Fo^2^+2Fc^2^)/3'
_refine_ls_weighting_scheme      calc
_refine_ls_wR_factor_gt          0.1235
_refine_ls_wR_factor_ref         0.1271
_refine_special_details          ?
_olex2_refinement_description    
;
1. Fixed Uiso
 At 1.2 times of:
  All C(H) groups, All C(H,H) groups
 At 1.5 times of:
  All C(H,H,H) groups
2.a Ternary CH refined with riding coordinates:
 C32(H32), C3(H3), C33(H33), C2(H2), C1(H1), C34(H34)
2.b Secondary CH2 refined with riding coordinates:
 C26(H26A,H26B), C57(H57A,H57B)
2.c Aromatic/amide H refined with riding coordinates:
 C47(H47), C40(H40), C43(H43), C16(H16), C5(H5), C14(H14), C15(H15), C8(H8),
 C12(H12), C44(H44), C53(H53), C37(H37), C38(H38), C18(H18), C13(H13), C45(H45),
  C46(H46), C49(H49), C19(H19), C7(H7), C52(H52), C21(H21), C22(H22), C20(H20),
 C51(H51), C50(H50)
2.d Idealised Me refined as rotating group:
 C61(H61A,H61B,H61C), C30(H30A,H30B,H30C), C31(H31A,H31B,H31C), C62(H62A,H62B,
 H62C), C27(H27A,H27B,H27C), C58(H58A,H58B,H58C)
;
_atom_sites_solution_hydrogens   geom
_atom_sites_solution_primary     dual
_atom_sites_solution_secondary   ?
loop_
_atom_site_label
_atom_site_type_symbol
_atom_site_fract_x
_atom_site_fract_y
_atom_site_fract_z
_atom_site_U_iso_or_equiv
_atom_site_adp_type
_atom_site_occupancy
_atom_site_site_symmetry_order
_atom_site_calc_flag
_atom_site_refinement_flags_posn
_atom_site_refinement_flags_adp
_atom_site_refinement_flags_occupancy
_atom_site_disorder_assembly
_atom_site_disorder_group
O29 O -0.2080(5) 0.50283(13) 0.59811(8) 0.0785(7) Uani 1 1 d . . . . .
O60 O 0.2167(4) 0.34758(12) 0.39956(8) 0.0745(6) Uani 1 1 d . . . . .
O59 O 0.6424(5) 0.45468(13) 0.40318(9) 0.0889(8) Uani 1 1 d . . . . .
O56 O 0.3022(5) 0.46161(12) 0.37260(9) 0.0835(7) Uani 1 1 d . . . . .
N10 N 0.3613(6) 0.62008(14) 0.57260(7) 0.0732(8) Uani 1 1 d . . . . .
C42 C 0.6026(5) 0.34276(13) 0.32380(7) 0.0489(6) Uani 1 1 d . . . . .
C4 C 0.4130(5) 0.60701(13) 0.63983(8) 0.0538(6) Uani 1 1 d . . . . .
C54 C 0.4134(5) 0.36402(14) 0.39488(8) 0.0550(6) Uani 1 1 d . . . . .
O25 O -0.1112(7) 0.39002(13) 0.62550(11) 0.1038(11) Uani 1 1 d . . . . .
N35 N 0.7952(6) 0.22687(13) 0.41716(8) 0.0742(8) Uani 1 1 d . . . . .
C47 C 0.4065(6) 0.35031(16) 0.30091(8) 0.0593(7) Uani 1 1 d . . . . .
H47 H 0.2837 0.3228 0.3025 0.071 Uiso 1 1 calc R U . . .
C41 C 0.8101(5) 0.24808(12) 0.35060(8) 0.0531(6) Uani 1 1 d . . . . .
C32 C 0.6092(5) 0.29251(13) 0.35296(7) 0.0492(6) Uani 1 1 d . . . . .
H32 H 0.4654 0.2687 0.3500 0.059 Uiso 1 1 calc R U . . .
C3 C 0.2144(5) 0.56134(13) 0.64009(7) 0.0517(6) Uani 1 1 d . . . . .
H3 H 0.0712 0.5848 0.6432 0.062 Uiso 1 1 calc R U . . .
C11 C 0.2302(5) 0.51414(13) 0.67119(7) 0.0499(6) Uani 1 1 d . . . . .
C33 C 0.6153(5) 0.32044(13) 0.39254(7) 0.0503(6) Uani 1 1 d . . . . .
H33 H 0.7605 0.3433 0.3966 0.060 Uiso 1 1 calc R U . . .
C40 C 0.9135(6) 0.23588(14) 0.31719(10) 0.0631(7) Uani 1 1 d . . . . .
H40 H 0.8588 0.2564 0.2960 0.076 Uiso 1 1 calc R U . . .
O28 O 0.2107(6) 0.39433(14) 0.59449(11) 0.1038(10) Uani 1 1 d . . . . .
C23 C -0.0105(6) 0.48602(15) 0.60175(8) 0.0576(7) Uani 1 1 d . . . . .
C43 C 0.7836(6) 0.38434(14) 0.32097(8) 0.0583(7) Uani 1 1 d . . . . .
H43 H 0.9160 0.3802 0.3362 0.070 Uiso 1 1 calc R U . . .
C2 C 0.1946(5) 0.52941(14) 0.60183(7) 0.0527(6) Uani 1 1 d . . . . .
H2 H 0.3367 0.5060 0.5977 0.063 Uiso 1 1 calc R U . . .
C9 C 0.4743(6) 0.63436(13) 0.60613(8) 0.0576(7) Uani 1 1 d . . . . .
C55 C 0.4682(6) 0.43232(14) 0.39054(8) 0.0594(7) Uani 1 1 d . . . . .
C16 C 0.0538(6) 0.50880(15) 0.69625(8) 0.0592(7) Uani 1 1 d . . . . .
H16 H -0.0717 0.5357 0.6947 0.071 Uiso 1 1 calc R U . . .
C5 C 0.5330(6) 0.62344(14) 0.67219(9) 0.0615(7) Uani 1 1 d . . . . .
H5 H 0.4912 0.6051 0.6943 0.074 Uiso 1 1 calc R U . . .
C48 C 0.6021(6) 0.29623(17) 0.46048(8) 0.0633(8) Uani 1 1 d . . . . .
C24 C 0.0459(7) 0.41818(16) 0.60675(9) 0.0667(8) Uani 1 1 d . . . . .
C14 C 0.2437(7) 0.42388(16) 0.72608(9) 0.0695(8) Uani 1 1 d . . . . .
[truncated: 1,577,178 more chars]
